# Supplementary material for: New recognition specificity in a plant immune receptor by molecular engineering of its integrated domain
Source: Nat Commun. 2022 Mar 21;13:1524. doi: 10.1038/s41467-022-29196-6 (PMC8938504; doi:10.1038/s41467-022-29196-6)
Supplement: Supplementary file 4 — Source Data [file 41467_2022_29196_MOESM4_ESM.xlsx]

## Sheet: Figure 7
construct	colour_group	biological_replicate	fluorescence		Analysis of Variance Table							Multiple Comparison of Means - Tukey HSD
RGA4	1	1	11822.2												95% CI for Mean Difference
RGA4	1	1	14071.5		Response: Fluorescence							group 1	group 2	Mean Difference	Lower	Upper	p.adj
RGA4	1	1	11993			Df	Sum Sq	Mean Sq	F value	Pr(>F)		RGA4	RGA4+RGA5+YFP	7940.98	6282.53	9599.43	0
RGA4	1	1	12787.6		construct	6	1988507342	331417890	44.4643	< 2.2e-16 ***		RGA4	RGA4+RGA5+AVR-Pia	4317.83	2659.38	5976.28	7.25098e-12
RGA4	1	1	6917.37		construct:rep	14	481175839	34369703	4.6112	2.536e-07 ***		RGA4	RGA4+RGA5+AVR-PikD	7248.59	5217.41	9279.77	6.99441e-15
RGA4	1	1	7366.24		Residuals	219	1632330959	7453566	-	-		RGA4	RGA4+RGA5m1m2+YFP	7784.88	5753.7	9816.06	0
RGA4	1	1	11899.4		---							RGA4	RGA4+RGA5m1m2+AVR-Pia	3878.81	1847.63	5910	8.72667e-07
RGA4	1	1	16833.6		Signif. codes: 0 ‘***’ 0.001 ‘**’ 0.01 ‘*’ 0.05 ‘.’ 0.1 ‘ ’ 1							RGA4	RGA4+RGA5m1m2+AVR-PikD	3865.1	1833.92	5896.29	9.66355e-07
RGA4	1	1	14836.7									RGA4+RGA5+YFP	RGA4+RGA5+AVR-Pia	-3623.15	-5281.6	-1964.7	1.11104e-08
RGA4	1	1	13200.7									RGA4+RGA5+YFP	RGA4+RGA5+AVR-PikD	-692.391	-2723.57	1338.79	0.950295
RGA4	1	1	10504									RGA4+RGA5+YFP	RGA4+RGA5m1m2+YFP	-156.097	-2187.28	1875.08	0.999988
RGA4	1	1	8907.94									RGA4+RGA5+YFP	RGA4+RGA5m1m2+AVR-Pia	-4062.16	-6093.35	-2030.98	2.17763e-07
RGA4	1	1	9563.8									RGA4+RGA5+YFP	RGA4+RGA5m1m2+AVR-PikD	-4075.87	-6107.06	-2044.69	1.95943e-07
RGA4	1	1	14842.7									RGA4+RGA5+AVR-Pia	RGA4+RGA5+AVR-PikD	2930.76	899.578	4961.94	0.000520138
RGA4	1	1	12454.6									RGA4+RGA5+AVR-Pia	RGA4+RGA5m1m2+YFP	3467.05	1435.87	5498.23	1.66135e-05
RGA4	1	1	10611.4									RGA4+RGA5+AVR-Pia	RGA4+RGA5m1m2+AVR-Pia	-439.014	-2470.2	1592.17	0.995255
RGA4	1	2	7083.81									RGA4+RGA5+AVR-Pia	RGA4+RGA5m1m2+AVR-PikD	-452.724	-2483.91	1578.46	0.994389
RGA4	1	2	9573.85									RGA4+RGA5+AVR-PikD	RGA4+RGA5m1m2+YFP	536.294	-1809.11	2881.7	0.993554
RGA4	1	2	12019.4									RGA4+RGA5+AVR-PikD	RGA4+RGA5m1m2+AVR-Pia	-3369.77	-5715.18	-1024.37	0.000560175
RGA4	1	2	16544.3									RGA4+RGA5+AVR-PikD	RGA4+RGA5m1m2+AVR-PikD	-3383.48	-5728.89	-1038.08	0.000521932
RGA4	1	2	12181.5									RGA4+RGA5m1m2+YFP	RGA4+RGA5m1m2+AVR-Pia	-3906.07	-6251.47	-1560.66	2.94422e-05
RGA4	1	2	9659.47									RGA4+RGA5m1m2+YFP	RGA4+RGA5m1m2+AVR-PikD	-3919.78	-6265.18	-1574.37	2.71806e-05
RGA4	1	2	11566.7									RGA4+RGA5m1m2+AVR-Pia	RGA4+RGA5m1m2+AVR-PikD	-13.7098	-2359.12	2331.7	1
RGA4	1	2	11660.6
RGA4	1	2	10232
RGA4	1	2	10566.8
RGA4	1	2	8546.75
RGA4	1	2	5494.6
RGA4	1	2	5978.71
RGA4	1	2	7208.26
RGA4	1	2	8918.54
RGA4	1	2	7664.43
RGA4	1	3	9502.21
RGA4	1	3	8014.53
RGA4	1	3	7940.37
RGA4	1	3	8093.65
RGA4	1	3	9487.67
RGA4	1	3	9724.67
RGA4	1	3	9590.87
RGA4	1	3	10089.4
RGA4	1	3	12047
RGA4	1	3	11103.2
RGA4	1	3	10087.2
RGA4	1	3	11473.9
RGA4	1	3	10517.4
RGA4	1	3	11405.1
RGA4	1	3	9862.8
RGA4	1	3	14468.2
RGA4+RGA5+YFP	2	1	18011.7
RGA4+RGA5+YFP	2	1	19565.4
RGA4+RGA5+YFP	2	1	17591.1
RGA4+RGA5+YFP	2	1	15869.2
RGA4+RGA5+YFP	2	1	16682
RGA4+RGA5+YFP	2	1	20010.3
RGA4+RGA5+YFP	2	1	20416
RGA4+RGA5+YFP	2	1	19094.4
RGA4+RGA5+YFP	2	1	16204.3
RGA4+RGA5+YFP	2	1	17390
RGA4+RGA5+YFP	2	1	18824.6
RGA4+RGA5+YFP	2	1	20101.7
RGA4+RGA5+YFP	2	1	15513.3
RGA4+RGA5+YFP	2	1	18136.8
RGA4+RGA5+YFP	2	1	18680.9
RGA4+RGA5+YFP	2	1	20123.1
RGA4+RGA5+YFP	2	2	21518.5
RGA4+RGA5+YFP	2	2	22126.6
RGA4+RGA5+YFP	2	2	20884.9
RGA4+RGA5+YFP	2	2	21401.8
RGA4+RGA5+YFP	2	2	21556
RGA4+RGA5+YFP	2	2	20108.3
RGA4+RGA5+YFP	2	2	18226.7
RGA4+RGA5+YFP	2	2	19389.1
RGA4+RGA5+YFP	2	2	18653.7
RGA4+RGA5+YFP	2	2	22910.5
RGA4+RGA5+YFP	2	2	17888.5
RGA4+RGA5+YFP	2	2	16962.3
RGA4+RGA5+YFP	2	2	20079.2
RGA4+RGA5+YFP	2	2	20361.9
RGA4+RGA5+YFP	2	2	20480.1
RGA4+RGA5+YFP	2	2	19347.4
RGA4+RGA5+YFP	2	3	17850.6
RGA4+RGA5+YFP	2	3	13880.5
RGA4+RGA5+YFP	2	3	16525.8
RGA4+RGA5+YFP	2	3	18942.1
RGA4+RGA5+YFP	2	3	20940
RGA4+RGA5+YFP	2	3	17660.5
RGA4+RGA5+YFP	2	3	18014.5
RGA4+RGA5+YFP	2	3	16665
RGA4+RGA5+YFP	2	3	15937.2
RGA4+RGA5+YFP	2	3	15415.1
RGA4+RGA5+YFP	2	3	17582.7
RGA4+RGA5+YFP	2	3	17385.8
RGA4+RGA5+YFP	2	3	14031.2
RGA4+RGA5+YFP	2	3	18491.9
RGA4+RGA5+YFP	2	3	17254.3
RGA4+RGA5+YFP	2	3	17399.9
RGA4+RGA5+AVR-Pia	3	1	13090.4
RGA4+RGA5+AVR-Pia	3	1	17531.6
RGA4+RGA5+AVR-Pia	3	1	10344.3
RGA4+RGA5+AVR-Pia	3	1	17934.2
RGA4+RGA5+AVR-Pia	3	1	18646.7
RGA4+RGA5+AVR-Pia	3	1	13392.2
RGA4+RGA5+AVR-Pia	3	1	7235.11
RGA4+RGA5+AVR-Pia	3	1	13359.6
RGA4+RGA5+AVR-Pia	3	1	17987
RGA4+RGA5+AVR-Pia	3	1	10372.7
RGA4+RGA5+AVR-Pia	3	1	19661.5
RGA4+RGA5+AVR-Pia	3	1	16091.2
RGA4+RGA5+AVR-Pia	3	1	15514.5
RGA4+RGA5+AVR-Pia	3	1	16872.9
RGA4+RGA5+AVR-Pia	3	1	16136.5
RGA4+RGA5+AVR-Pia	3	1	16479.3
RGA4+RGA5+AVR-Pia	3	2	13056
RGA4+RGA5+AVR-Pia	3	2	19333.5
RGA4+RGA5+AVR-Pia	3	2	17430.2
RGA4+RGA5+AVR-Pia	3	2	20028.7
RGA4+RGA5+AVR-Pia	3	2	20732.5
RGA4+RGA5+AVR-Pia	3	2	22718.9
RGA4+RGA5+AVR-Pia	3	2	12569.4
RGA4+RGA5+AVR-Pia	3	2	16995.8
RGA4+RGA5+AVR-Pia	3	2	11956.7
RGA4+RGA5+AVR-Pia	3	2	19374.8
RGA4+RGA5+AVR-Pia	3	2	19147.7
RGA4+RGA5+AVR-Pia	3	2	13833.2
RGA4+RGA5+AVR-Pia	3	2	17321.3
RGA4+RGA5+AVR-Pia	3	2	13936.6
RGA4+RGA5+AVR-Pia	3	2	14009.6
RGA4+RGA5+AVR-Pia	3	2	11919.5
RGA4+RGA5+AVR-Pia	3	3	13415.3
RGA4+RGA5+AVR-Pia	3	3	15268.2
RGA4+RGA5+AVR-Pia	3	3	12833.1
RGA4+RGA5+AVR-Pia	3	3	13617.4
RGA4+RGA5+AVR-Pia	3	3	13241.3
RGA4+RGA5+AVR-Pia	3	3	10379.4
RGA4+RGA5+AVR-Pia	3	3	11926.6
RGA4+RGA5+AVR-Pia	3	3	14356.5
RGA4+RGA5+AVR-Pia	3	3	13418.3
RGA4+RGA5+AVR-Pia	3	3	12409.6
RGA4+RGA5+AVR-Pia	3	3	13780
RGA4+RGA5+AVR-Pia	3	3	15463.8
RGA4+RGA5+AVR-Pia	3	3	13543.3
RGA4+RGA5+AVR-Pia	3	3	13501.4
RGA4+RGA5+AVR-Pia	3	3	8371.22
RGA4+RGA5+AVR-Pia	3	3	13637.1
RGA4+RGA5+AVR-PikD	4	1	18868
RGA4+RGA5+AVR-PikD	4	1	20980.4
RGA4+RGA5+AVR-PikD	4	1	18653
RGA4+RGA5+AVR-PikD	4	1	16119.9
RGA4+RGA5+AVR-PikD	4	1	19576.6
RGA4+RGA5+AVR-PikD	4	1	17663.6
RGA4+RGA5+AVR-PikD	4	1	17069.5
RGA4+RGA5+AVR-PikD	4	1	18903.3
RGA4+RGA5+AVR-PikD	4	2	11196.2
RGA4+RGA5+AVR-PikD	4	2	21418.7
RGA4+RGA5+AVR-PikD	4	2	22158.1
RGA4+RGA5+AVR-PikD	4	2	16740.9
RGA4+RGA5+AVR-PikD	4	2	20947.4
RGA4+RGA5+AVR-PikD	4	2	17167.4
RGA4+RGA5+AVR-PikD	4	2	21423.9
RGA4+RGA5+AVR-PikD	4	2	20562.3
RGA4+RGA5+AVR-PikD	4	3	16828.6
RGA4+RGA5+AVR-PikD	4	3	16480.3
RGA4+RGA5+AVR-PikD	4	3	15174.2
RGA4+RGA5+AVR-PikD	4	3	14187.4
RGA4+RGA5+AVR-PikD	4	3	17699.5
RGA4+RGA5+AVR-PikD	4	3	14711.2
RGA4+RGA5+AVR-PikD	4	3	15390
RGA4+RGA5+AVR-PikD	4	3	17506
RGA4+RGA5m1m2+YFP	2	1	20873.5
RGA4+RGA5m1m2+YFP	2	1	17589.3
RGA4+RGA5m1m2+YFP	2	1	19874.5
RGA4+RGA5m1m2+YFP	2	1	21839.3
RGA4+RGA5m1m2+YFP	2	1	19063
RGA4+RGA5m1m2+YFP	2	1	19880
RGA4+RGA5m1m2+YFP	2	1	17915.8
RGA4+RGA5m1m2+YFP	2	1	20853.9
RGA4+RGA5m1m2+YFP	2	2	21923.3
RGA4+RGA5m1m2+YFP	2	2	20114.6
RGA4+RGA5m1m2+YFP	2	2	20918.4
RGA4+RGA5m1m2+YFP	2	2	22710.2
RGA4+RGA5m1m2+YFP	2	2	21254.2
RGA4+RGA5m1m2+YFP	2	2	22244
RGA4+RGA5m1m2+YFP	2	2	17331.5
RGA4+RGA5m1m2+YFP	2	2	14126.4
RGA4+RGA5m1m2+YFP	2	3	16492.3
RGA4+RGA5m1m2+YFP	2	3	11707.1
RGA4+RGA5m1m2+YFP	2	3	20109.3
RGA4+RGA5m1m2+YFP	2	3	17284.9
RGA4+RGA5m1m2+YFP	2	3	10362.8
RGA4+RGA5m1m2+YFP	2	3	15124.9
RGA4+RGA5m1m2+YFP	2	3	14083
RGA4+RGA5m1m2+YFP	2	3	16621.3
RGA4+RGA5m1m2+AVR-Pia	3	1	16107.9
RGA4+RGA5m1m2+AVR-Pia	3	1	15037.5
RGA4+RGA5m1m2+AVR-Pia	3	1	12197.1
RGA4+RGA5m1m2+AVR-Pia	3	1	11605.5
RGA4+RGA5m1m2+AVR-Pia	3	1	17389.1
RGA4+RGA5m1m2+AVR-Pia	3	1	21681.5
RGA4+RGA5m1m2+AVR-Pia	3	1	20710.4
RGA4+RGA5m1m2+AVR-Pia	3	1	10678.9
RGA4+RGA5m1m2+AVR-Pia	3	2	15151.5
RGA4+RGA5m1m2+AVR-Pia	3	2	13205.3
RGA4+RGA5m1m2+AVR-Pia	3	2	20701.8
RGA4+RGA5m1m2+AVR-Pia	3	2	17578.9
RGA4+RGA5m1m2+AVR-Pia	3	2	14676.6
RGA4+RGA5m1m2+AVR-Pia	3	2	19819.6
RGA4+RGA5m1m2+AVR-Pia	3	2	7597.65
RGA4+RGA5m1m2+AVR-Pia	3	2	16870.5
RGA4+RGA5m1m2+AVR-Pia	3	3	15630.8
RGA4+RGA5m1m2+AVR-Pia	3	3	8516.21
RGA4+RGA5m1m2+AVR-Pia	3	3	12048.3
RGA4+RGA5m1m2+AVR-Pia	3	3	18064.7
RGA4+RGA5m1m2+AVR-Pia	3	3	10745.2
RGA4+RGA5m1m2+AVR-Pia	3	3	8412.02
RGA4+RGA5m1m2+AVR-Pia	3	3	8851.28
RGA4+RGA5m1m2+AVR-Pia	3	3	13273.8
RGA4+RGA5m1m2+AVR-PikD	4	1	16572.7
RGA4+RGA5m1m2+AVR-PikD	4	1	18522.3
RGA4+RGA5m1m2+AVR-PikD	4	1	18300.6
RGA4+RGA5m1m2+AVR-PikD	4	1	8096.39
RGA4+RGA5m1m2+AVR-PikD	4	1	13271.8
RGA4+RGA5m1m2+AVR-PikD	4	1	18727.8
RGA4+RGA5m1m2+AVR-PikD	4	1	16170.9
RGA4+RGA5m1m2+AVR-PikD	4	1	18126.8
RGA4+RGA5m1m2+AVR-PikD	4	2	9109.57
RGA4+RGA5m1m2+AVR-PikD	4	2	15457.7
RGA4+RGA5m1m2+AVR-PikD	4	2	9244.38
RGA4+RGA5m1m2+AVR-PikD	4	2	14953.9
RGA4+RGA5m1m2+AVR-PikD	4	2	14778.1
RGA4+RGA5m1m2+AVR-PikD	4	2	20419.5
RGA4+RGA5m1m2+AVR-PikD	4	2	18852.6
RGA4+RGA5m1m2+AVR-PikD	4	2	13456.3
RGA4+RGA5m1m2+AVR-PikD	4	3	9928.67
RGA4+RGA5m1m2+AVR-PikD	4	3	14185.3
RGA4+RGA5m1m2+AVR-PikD	4	3	11911.3
RGA4+RGA5m1m2+AVR-PikD	4	3	11716.2
RGA4+RGA5m1m2+AVR-PikD	4	3	14483.3
RGA4+RGA5m1m2+AVR-PikD	4	3	10947.5
RGA4+RGA5m1m2+AVR-PikD	4	3	14696.1
RGA4+RGA5m1m2+AVR-PikD	4	3	14293.3

## Sheet: S_Figure 3
Left Panel									Right Panel

## Sheet: S_Figure 8
construct	colour_group	biological_replicate	fluorescence
Pikp-1+Pikp-2	5	1	15631.1
Pikp-1+Pikp-2	5	1	19029.9
Pikp-1+Pikp-2	5	1	16125.3
Pikp-1+Pikp-2	5	1	15878
Pikp-1+Pikp-2	5	1	20487.6
Pikp-1+Pikp-2	5	1	19014
Pikp-1+Pikp-2	5	1	18262.2
Pikp-1+Pikp-2	5	1	18600.4
Pikp-1+Pikp-2	5	2	17147.3
Pikp-1+Pikp-2	5	2	17892.3
Pikp-1+Pikp-2	5	2	18699.2
Pikp-1+Pikp-2	5	2	18154.1
Pikp-1+Pikp-2	5	2	22695.6
Pikp-1+Pikp-2	5	2	19830.2
Pikp-1+Pikp-2	5	2	17886.8
Pikp-1+Pikp-2	5	2	18606.9
Pikp-1+Pikp-2	5	3	17418.7
Pikp-1+Pikp-2	5	3	18316.4
Pikp-1+Pikp-2	5	3	19456.2
Pikp-1+Pikp-2	5	3	16707.8
Pikp-1+Pikp-2	5	3	20091.5
Pikp-1+Pikp-2	5	3	19241.8
Pikp-1+Pikp-2	5	3	18527
Pikp-1+Pikp-2	5	3	18782.1
Pikp-1+Pikp-2+AVR-PikD	5	1	6578.1
Pikp-1+Pikp-2+AVR-PikD	5	1	6491.27
Pikp-1+Pikp-2+AVR-PikD	5	1	7725.84
Pikp-1+Pikp-2+AVR-PikD	5	1	12385.6
Pikp-1+Pikp-2+AVR-PikD	5	1	7897.09
Pikp-1+Pikp-2+AVR-PikD	5	1	6810.35
Pikp-1+Pikp-2+AVR-PikD	5	1	6579.86
Pikp-1+Pikp-2+AVR-PikD	5	1	6809.4
Pikp-1+Pikp-2+AVR-PikD	5	2	5889.28
Pikp-1+Pikp-2+AVR-PikD	5	2	5439.35
Pikp-1+Pikp-2+AVR-PikD	5	2	6602.96
Pikp-1+Pikp-2+AVR-PikD	5	2	5714.72
Pikp-1+Pikp-2+AVR-PikD	5	2	10194.1
Pikp-1+Pikp-2+AVR-PikD	5	2	15757.4
Pikp-1+Pikp-2+AVR-PikD	5	2	6091.5
Pikp-1+Pikp-2+AVR-PikD	5	2	4518.66
Pikp-1+Pikp-2+AVR-PikD	5	3	6303.41
Pikp-1+Pikp-2+AVR-PikD	5	3	8687.69
Pikp-1+Pikp-2+AVR-PikD	5	3	7798.76
Pikp-1+Pikp-2+AVR-PikD	5	3	4000.53
Pikp-1+Pikp-2+AVR-PikD	5	3	11774.7
Pikp-1+Pikp-2+AVR-PikD	5	3	6006.14
Pikp-1+Pikp-2+AVR-PikD	5	3	13757.7
Pikp-1+Pikp-2+AVR-PikD	5	3	6007.12
RGA4	1	1	8277.2
RGA4	1	1	9108.07
RGA4	1	1	10141.8
RGA4	1	1	7747.14
RGA4	1	1	7257.16
RGA4	1	1	8829.35
RGA4	1	1	10184.2
RGA4	1	1	8209.73
RGA4	1	1	6965.74
RGA4	1	1	12409.9
RGA4	1	1	8414.02
RGA4	1	1	6948.04
RGA4	1	1	6696.35
RGA4	1	1	7878.66
RGA4	1	1	11492.5
RGA4	1	1	5819.3
RGA4	1	1	7007.64
RGA4	1	1	9793.6
RGA4	1	1	7097.38
RGA4	1	1	6409.02
RGA4	1	1	7620.95
RGA4	1	1	8591.59
RGA4	1	1	8324.84
RGA4	1	1	13706.1
RGA4	1	1	9851.91
RGA4	1	1	7972.6
RGA4	1	1	7406.36
RGA4	1	1	7398.32
RGA4	1	1	7432.72
RGA4	1	1	8188.6
RGA4	1	2	11119.9
RGA4	1	2	16214
RGA4	1	2	8203.2
RGA4	1	2	13070.2
RGA4	1	2	10142.3
RGA4	1	2	9530.83
RGA4	1	2	11316.7
RGA4	1	2	9773.99
RGA4	1	2	13683.2
RGA4	1	2	9131.97
RGA4	1	2	9019.64
RGA4	1	2	8203.56
RGA4	1	2	9118.83
RGA4	1	2	11329
RGA4	1	2	9983.98
RGA4	1	2	7968.84
RGA4	1	2	7573.74
RGA4	1	2	12656.1
RGA4	1	2	10093.6
RGA4	1	2	18229.5
RGA4	1	2	14366.3
RGA4	1	2	12946.7
RGA4	1	2	8255.72
RGA4	1	2	13330.9
RGA4	1	2	10682.4
RGA4	1	2	6476.8
RGA4	1	2	10501.9
RGA4	1	2	6402.4
RGA4	1	3	7749.3
RGA4	1	3	8560
RGA4	1	3	10175
RGA4	1	3	7186.68
RGA4	1	3	11436.8
RGA4	1	3	15115.9
RGA4	1	3	10046.5
RGA4	1	3	4720.49
RGA4	1	3	9793.48
RGA4	1	3	10472.5
RGA4	1	3	16625.2
RGA4	1	3	9107.95
RGA4	1	3	6114.62
RGA4	1	3	9605
RGA4	1	3	13664.7
RGA4	1	3	16123.5
RGA4	1	3	18878.2
RGA4	1	3	16495
RGA4	1	3	7114.42
RGA4	1	3	13299.8
RGA4	1	3	10351.4
RGA4	1	3	5015.53
RGA4	1	3	12362.4
RGA4	1	3	13944.8
RGA4	1	3	5847.25
RGA4	1	3	10842.6
RGA4	1	3	6216.99
RGA4	1	3	6911.33
RGA4	1	3	5659.82
RGA4	1	3	9893.83
RGA4	1	3	12460.8
RGA4+RGA5	1	1	18754.9
RGA4+RGA5	1	1	19163.9
RGA4+RGA5	1	1	20808.1
RGA4+RGA5	1	1	18012.6
RGA4+RGA5	1	1	17608.1
RGA4+RGA5	1	1	20441.6
RGA4+RGA5	1	1	21446.3
RGA4+RGA5	1	1	18368.5
RGA4+RGA5	1	1	20483.3
RGA4+RGA5	1	1	21864.6
RGA4+RGA5	1	1	18373.4
RGA4+RGA5	1	1	17234.1
RGA4+RGA5	1	1	21116.2
RGA4+RGA5	1	1	20106.4
RGA4+RGA5	1	1	18004.3
RGA4+RGA5	1	1	18894.4
RGA4+RGA5	1	1	14298.6
RGA4+RGA5	1	1	19052.7
RGA4+RGA5	1	1	18461.2
RGA4+RGA5	1	1	17899.1
RGA4+RGA5	1	1	18150.3
RGA4+RGA5	1	1	18073.3
RGA4+RGA5	1	1	18875.6
RGA4+RGA5	1	1	18341.9
RGA4+RGA5	1	1	19957.2
RGA4+RGA5	1	1	19891
RGA4+RGA5	1	1	20972.6
RGA4+RGA5	1	1	18382.7
RGA4+RGA5	1	1	17413
RGA4+RGA5	1	1	19132.3
RGA4+RGA5	1	2	16868
RGA4+RGA5	1	2	18188.3
RGA4+RGA5	1	2	19777.8
RGA4+RGA5	1	2	19694.9
RGA4+RGA5	1	2	19093.2
RGA4+RGA5	1	2	20369.4
RGA4+RGA5	1	2	18650.8
RGA4+RGA5	1	2	21867.2
RGA4+RGA5	1	2	20545.5
RGA4+RGA5	1	2	17715.5
RGA4+RGA5	1	2	18454.2
RGA4+RGA5	1	2	19708.7
RGA4+RGA5	1	2	19376.3
RGA4+RGA5	1	2	20950.1
RGA4+RGA5	1	2	19835.4
RGA4+RGA5	1	2	16091.9
RGA4+RGA5	1	2	20540.1
RGA4+RGA5	1	2	20577.8
RGA4+RGA5	1	2	18727.8
RGA4+RGA5	1	2	21816.6
RGA4+RGA5	1	2	18738.5
RGA4+RGA5	1	2	19392.5
RGA4+RGA5	1	2	18741.5
RGA4+RGA5	1	2	20930.4
RGA4+RGA5	1	2	20716.1
RGA4+RGA5	1	2	20209
RGA4+RGA5	1	2	20927.8
RGA4+RGA5	1	2	19011.2
RGA4+RGA5	1	3	20100.8
RGA4+RGA5	1	3	22082.5
RGA4+RGA5	1	3	21661.5
RGA4+RGA5	1	3	19636.9
RGA4+RGA5	1	3	20662.8
RGA4+RGA5	1	3	23279.9
RGA4+RGA5	1	3	24197.5
RGA4+RGA5	1	3	22571.6
RGA4+RGA5	1	3	23576.3
RGA4+RGA5	1	3	19197.2
RGA4+RGA5	1	3	19914.4
RGA4+RGA5	1	3	22013.6
RGA4+RGA5	1	3	21363.1
RGA4+RGA5	1	3	22548.3
RGA4+RGA5	1	3	22215.7
RGA4+RGA5	1	3	20185.5
RGA4+RGA5	1	3	22537.1
RGA4+RGA5	1	3	20384.6
RGA4+RGA5	1	3	21978.8
RGA4+RGA5	1	3	22092.9
RGA4+RGA5	1	3	21325.9
RGA4+RGA5	1	3	20921
RGA4+RGA5	1	3	21611.4
RGA4+RGA5	1	3	22232
RGA4+RGA5	1	3	22936.2
RGA4+RGA5	1	3	17126.3
RGA4+RGA5	1	3	20688.5
RGA4+RGA5	1	3	12836.9
RGA4+RGA5	1	3	21137.8
RGA4+RGA5	1	3	21384.2
RGA4+RGA5	1	3	23213.8
RGA4+RGA5+AVR-Pia	1	1	9106.82
RGA4+RGA5+AVR-Pia	1	1	14732.6
RGA4+RGA5+AVR-Pia	1	1	8105.13
RGA4+RGA5+AVR-Pia	1	1	9461.16
RGA4+RGA5+AVR-Pia	1	1	11188.9
RGA4+RGA5+AVR-Pia	1	1	8524.15
RGA4+RGA5+AVR-Pia	1	1	9049.8
RGA4+RGA5+AVR-Pia	1	1	9576.24
RGA4+RGA5+AVR-Pia	1	2	12849.7
RGA4+RGA5+AVR-Pia	1	2	11524
RGA4+RGA5+AVR-Pia	1	2	8647.79
RGA4+RGA5+AVR-Pia	1	2	10797.2
RGA4+RGA5+AVR-Pia	1	2	10605.8
RGA4+RGA5+AVR-Pia	1	2	11694.2
RGA4+RGA5+AVR-Pia	1	2	13513.5
RGA4+RGA5+AVR-Pia	1	2	12090.9
RGA4+RGA5+AVR-Pia	1	3	17841.6
RGA4+RGA5+AVR-Pia	1	3	19475.9
RGA4+RGA5+AVR-Pia	1	3	16575
RGA4+RGA5+AVR-Pia	1	3	16444.1
RGA4+RGA5+AVR-Pia	1	3	20756.6
RGA4+RGA5+AVR-Pia	1	3	15036.3
RGA4+RGA5+AVR-Pia	1	3	19579.6
RGA4+RGA5+AVR-Pia	1	3	17749.6
RGA4+RGA5m1	2	1	19913
RGA4+RGA5m1	2	1	19421.8
RGA4+RGA5m1	2	1	19183.2
RGA4+RGA5m1	2	1	17170
RGA4+RGA5m1	2	1	9385.53
RGA4+RGA5m1	2	1	18780.8
RGA4+RGA5m1	2	1	17415.8
RGA4+RGA5m1	2	1	16599.9
RGA4+RGA5m1	2	2	18269.3
RGA4+RGA5m1	2	2	19151.5
RGA4+RGA5m1	2	2	19839.6
RGA4+RGA5m1	2	2	18937.9
RGA4+RGA5m1	2	2	16910.8
RGA4+RGA5m1	2	2	18897.8
RGA4+RGA5m1	2	2	17380.8
RGA4+RGA5m1	2	3	22527.4
RGA4+RGA5m1	2	3	22262.1
RGA4+RGA5m1	2	3	23222.3
RGA4+RGA5m1	2	3	20242.4
RGA4+RGA5m1	2	3	18045.8
RGA4+RGA5m1	2	3	23063.3
RGA4+RGA5m1	2	3	23260.1
RGA4+RGA5m1+AVR-Pia	2	1	10023.3
RGA4+RGA5m1+AVR-Pia	2	1	7707.21
RGA4+RGA5m1+AVR-Pia	2	1	11341.8
RGA4+RGA5m1+AVR-Pia	2	1	9598.41
RGA4+RGA5m1+AVR-Pia	2	1	7746.33
RGA4+RGA5m1+AVR-Pia	2	1	9189.33
RGA4+RGA5m1+AVR-Pia	2	1	9320.14
RGA4+RGA5m1+AVR-Pia	2	1	8500.7
RGA4+RGA5m1+AVR-Pia	2	2	9430.86
RGA4+RGA5m1+AVR-Pia	2	2	9973.01
RGA4+RGA5m1+AVR-Pia	2	2	11234.9
RGA4+RGA5m1+AVR-Pia	2	2	8620.38
RGA4+RGA5m1+AVR-Pia	2	2	11800.2
RGA4+RGA5m1+AVR-Pia	2	2	10056.3
RGA4+RGA5m1+AVR-Pia	2	2	8612.72
RGA4+RGA5m1+AVR-Pia	2	3	11609
RGA4+RGA5m1+AVR-Pia	2	3	11281.8
RGA4+RGA5m1+AVR-Pia	2	3	11319.7
RGA4+RGA5m1+AVR-Pia	2	3	7597.65
RGA4+RGA5m1+AVR-Pia	2	3	12305
RGA4+RGA5m1+AVR-Pia	2	3	13429.4
RGA4+RGA5m1+AVR-Pia	2	3	19924.6
RGA4+RGA5m1+AVR-PikD	2	1	9470.76
RGA4+RGA5m1+AVR-PikD	2	1	14273
RGA4+RGA5m1+AVR-PikD	2	1	14946.4
RGA4+RGA5m1+AVR-PikD	2	1	17185.6
RGA4+RGA5m1+AVR-PikD	2	1	7229.44
RGA4+RGA5m1+AVR-PikD	2	1	15875.5
RGA4+RGA5m1+AVR-PikD	2	1	14285
RGA4+RGA5m1+AVR-PikD	2	1	13127.6
RGA4+RGA5m1+AVR-PikD	2	2	11477.3
RGA4+RGA5m1+AVR-PikD	2	2	10649.8
RGA4+RGA5m1+AVR-PikD	2	2	10147.2
RGA4+RGA5m1+AVR-PikD	2	2	17698.2
RGA4+RGA5m1+AVR-PikD	2	2	11459.7
RGA4+RGA5m1+AVR-PikD	2	2	18003.7
RGA4+RGA5m1+AVR-PikD	2	2	9939.59
RGA4+RGA5m1+AVR-PikD	2	3	14308.2
RGA4+RGA5m1+AVR-PikD	2	3	10616.3
RGA4+RGA5m1+AVR-PikD	2	3	16572.8
RGA4+RGA5m1+AVR-PikD	2	3	14731.9
RGA4+RGA5m1+AVR-PikD	2	3	19908
RGA4+RGA5m1+AVR-PikD	2	3	19141.1
RGA4+RGA5m1+AVR-PikD	2	3	21601.7
RGA4+RGA5m1m2	4	1	15394.2
RGA4+RGA5m1m2	4	1	21243.1
RGA4+RGA5m1m2	4	1	15020.7
RGA4+RGA5m1m2	4	1	15138.2
RGA4+RGA5m1m2	4	1	17877.2
RGA4+RGA5m1m2	4	1	17841.2
RGA4+RGA5m1m2	4	1	17596.4
RGA4+RGA5m1m2	4	2	6700.86
RGA4+RGA5m1m2	4	2	15495.5
RGA4+RGA5m1m2	4	2	19122.1
RGA4+RGA5m1m2	4	2	18810.7
RGA4+RGA5m1m2	4	2	21223
RGA4+RGA5m1m2	4	2	16611
RGA4+RGA5m1m2	4	2	18007.8
RGA4+RGA5m1m2	4	3	20187.7
RGA4+RGA5m1m2	4	3	14685.1
RGA4+RGA5m1m2	4	3	18225.4
RGA4+RGA5m1m2	4	3	22277.6
RGA4+RGA5m1m2	4	3	17944.9
RGA4+RGA5m1m2	4	3	16645.5
RGA4+RGA5m1m2	4	3	19480.9
RGA4+RGA5m1m2	4	3	20858.5
RGA4+RGA5m1m2+AVR-Pia	4	1	7299.36
RGA4+RGA5m1m2+AVR-Pia	4	1	7473.61
RGA4+RGA5m1m2+AVR-Pia	4	1	6825.73
RGA4+RGA5m1m2+AVR-Pia	4	1	7840.08
RGA4+RGA5m1m2+AVR-Pia	4	1	9033.05
RGA4+RGA5m1m2+AVR-Pia	4	1	9349.64
RGA4+RGA5m1m2+AVR-Pia	4	1	10275.1
RGA4+RGA5m1m2+AVR-Pia	4	2	7722.84
RGA4+RGA5m1m2+AVR-Pia	4	2	8550.07
RGA4+RGA5m1m2+AVR-Pia	4	2	7566.39
RGA4+RGA5m1m2+AVR-Pia	4	2	9735.29
RGA4+RGA5m1m2+AVR-Pia	4	2	14858.8
RGA4+RGA5m1m2+AVR-Pia	4	2	7904.35
RGA4+RGA5m1m2+AVR-Pia	4	2	12428.4
RGA4+RGA5m1m2+AVR-Pia	4	3	14763
RGA4+RGA5m1m2+AVR-Pia	4	3	12859.5
RGA4+RGA5m1m2+AVR-Pia	4	3	7348.64
RGA4+RGA5m1m2+AVR-Pia	4	3	7459.54
RGA4+RGA5m1m2+AVR-Pia	4	3	6476.66
RGA4+RGA5m1m2+AVR-Pia	4	3	12380.1
RGA4+RGA5m1m2+AVR-Pia	4	3	7232.97
RGA4+RGA5m1m2+AVR-Pia	4	3	14596.2
RGA4+RGA5m1m2+AVR-PikD	4	1	6194.18
RGA4+RGA5m1m2+AVR-PikD	4	1	11082.8
RGA4+RGA5m1m2+AVR-PikD	4	1	6460.62
RGA4+RGA5m1m2+AVR-PikD	4	1	7623.94
RGA4+RGA5m1m2+AVR-PikD	4	1	9186.26
RGA4+RGA5m1m2+AVR-PikD	4	1	14551.7
RGA4+RGA5m1m2+AVR-PikD	4	1	11443.9
RGA4+RGA5m1m2+AVR-PikD	4	2	17212.1
RGA4+RGA5m1m2+AVR-PikD	4	2	6714.11
RGA4+RGA5m1m2+AVR-PikD	4	2	8047.84
RGA4+RGA5m1m2+AVR-PikD	4	2	9285.35
RGA4+RGA5m1m2+AVR-PikD	4	2	11170.4
RGA4+RGA5m1m2+AVR-PikD	4	2	12378.8
RGA4+RGA5m1m2+AVR-PikD	4	2	15010.2
RGA4+RGA5m1m2+AVR-PikD	4	3	11294.9
RGA4+RGA5m1m2+AVR-PikD	4	3	9120.58
RGA4+RGA5m1m2+AVR-PikD	4	3	15385.9
RGA4+RGA5m1m2+AVR-PikD	4	3	7262.39
RGA4+RGA5m1m2+AVR-PikD	4	3	19075.2
RGA4+RGA5m1m2+AVR-PikD	4	3	18048.2
RGA4+RGA5m1m2+AVR-PikD	4	3	7953.82
RGA4+RGA5m1m2+AVR-PikD	4	3	13402.5
RGA4+RGA5m2	3	1	19945.3
RGA4+RGA5m2	3	1	17444.3
RGA4+RGA5m2	3	1	16310.7
RGA4+RGA5m2	3	1	19030.5
RGA4+RGA5m2	3	1	19183.7
RGA4+RGA5m2	3	1	17781.8
RGA4+RGA5m2	3	1	16451.6
RGA4+RGA5m2	3	2	20150.3
RGA4+RGA5m2	3	2	17901.1
RGA4+RGA5m2	3	2	20254.2
RGA4+RGA5m2	3	2	19142.6
RGA4+RGA5m2	3	2	20590.9
RGA4+RGA5m2	3	2	18246
RGA4+RGA5m2	3	3	22759.5
RGA4+RGA5m2	3	3	22750.4
RGA4+RGA5m2	3	3	20730.8
RGA4+RGA5m2	3	3	22320.6
RGA4+RGA5m2	3	3	18493.2
RGA4+RGA5m2	3	3	21550.6
RGA4+RGA5m2	3	3	22056.4
RGA4+RGA5m2	3	3	21468.2
RGA4+RGA5m2+AVR-Pia	3	1	8186.98
RGA4+RGA5m2+AVR-Pia	3	1	7764.59
RGA4+RGA5m2+AVR-Pia	3	1	8779.84
RGA4+RGA5m2+AVR-Pia	3	1	11109.9
RGA4+RGA5m2+AVR-Pia	3	1	11047.8
RGA4+RGA5m2+AVR-Pia	3	1	10120.5
RGA4+RGA5m2+AVR-Pia	3	1	6708.16
RGA4+RGA5m2+AVR-Pia	3	2	8217.64
RGA4+RGA5m2+AVR-Pia	3	2	8323.45
RGA4+RGA5m2+AVR-Pia	3	2	14939.2
RGA4+RGA5m2+AVR-Pia	3	2	6647.27
RGA4+RGA5m2+AVR-Pia	3	2	18187.2
RGA4+RGA5m2+AVR-Pia	3	2	9600.38
RGA4+RGA5m2+AVR-Pia	3	3	16120.8
RGA4+RGA5m2+AVR-Pia	3	3	12684
RGA4+RGA5m2+AVR-Pia	3	3	17018.5
RGA4+RGA5m2+AVR-Pia	3	3	17899.9
RGA4+RGA5m2+AVR-Pia	3	3	15768.3
RGA4+RGA5m2+AVR-Pia	3	3	17187.3
RGA4+RGA5m2+AVR-Pia	3	3	15002.6
RGA4+RGA5m2+AVR-Pia	3	3	14898.6
RGA4+RGA5m2+AVR-PikD	3	1	15075.9
RGA4+RGA5m2+AVR-PikD	3	1	11429.3
RGA4+RGA5m2+AVR-PikD	3	1	12945.2
RGA4+RGA5m2+AVR-PikD	3	1	17990.2
RGA4+RGA5m2+AVR-PikD	3	1	19655.6
RGA4+RGA5m2+AVR-PikD	3	1	15940.7
RGA4+RGA5m2+AVR-PikD	3	1	16586
RGA4+RGA5m2+AVR-PikD	3	2	12612.4
RGA4+RGA5m2+AVR-PikD	3	2	19089.4
RGA4+RGA5m2+AVR-PikD	3	2	18138.3
RGA4+RGA5m2+AVR-PikD	3	2	6806.78
RGA4+RGA5m2+AVR-PikD	3	2	17628.4
RGA4+RGA5m2+AVR-PikD	3	2	18046.8
RGA4+RGA5m2+AVR-PikD	3	3	17764.4
RGA4+RGA5m2+AVR-PikD	3	3	21403.8
RGA4+RGA5m2+AVR-PikD	3	3	19150.6
RGA4+RGA5m2+AVR-PikD	3	3	22892.1
RGA4+RGA5m2+AVR-PikD	3	3	19145.3
RGA4+RGA5m2+AVR-PikD	3	3	18529.3
RGA4+RGA5m2+AVR-PikD	3	3	21049.2
RGA4+RGA5m2+AVR-PikD	3	3	22504.4

## Sheet: S_Figure 10
strain	genotype	genotype_line	lesion.surface
AVR-Pia	RGA4+GFP	RGA4+GFP_L12	42
AVR-Pia	RGA4+GFP	RGA4+GFP_L12	19
AVR-Pia	RGA4+GFP	RGA4+GFP_L12	369
AVR-Pia	RGA4+GFP	RGA4+GFP_L12	30
AVR-Pia	RGA4+GFP	RGA4+GFP_L12	162
AVR-Pia	RGA4+GFP	RGA4+GFP_L12	427
AVR-Pia	RGA4+GFP	RGA4+GFP_L12	297
AVR-Pia	RGA4+GFP	RGA4+GFP_L12	209
AVR-Pia	RGA4+GFP	RGA4+GFP_L12	68
AVR-Pia	RGA4+GFP	RGA4+GFP_L12	108
AVR-Pia	RGA4+GFP	RGA4+GFP_L12	146
AVR-Pia	RGA4+GFP	RGA4+GFP_L12	313
AVR-Pia	RGA4+GFP	RGA4+GFP_L12	274
AVR-Pia	RGA4+GFP	RGA4+GFP_L12	11
AVR-Pia	RGA4+GFP	RGA4+GFP_L12	25
AVR-Pia	RGA4+GFP	RGA4+GFP_L12	1210
AVR-Pia	RGA4+GFP	RGA4+GFP_L12	243
AVR-Pia	RGA4+GFP	RGA4+GFP_L12	93
AVR-Pia	RGA4+GFP	RGA4+GFP_L12	494
AVR-Pia	RGA4+GFP	RGA4+GFP_L12	229
AVR-Pia	RGA4+GFP	RGA4+GFP_L12	54
AVR-Pia	RGA4+GFP	RGA4+GFP_L12	384
AVR-Pia	RGA4+GFP	RGA4+GFP_L12	155
AVR-Pia	RGA4+GFP	RGA4+GFP_L12	244
AVR-Pia	RGA4+GFP	RGA4+GFP_L12	255
AVR-Pia	RGA4+GFP	RGA4+GFP_L12	2146
AVR-Pia	RGA4+GFP	RGA4+GFP_L12	120
AVR-Pia	RGA4+GFP	RGA4+GFP_L12	54
AVR-Pia	RGA4+GFP	RGA4+GFP_L12	314
AVR-Pia	RGA4+GFP	RGA4+GFP_L12	78
AVR-Pia	RGA4+GFP	RGA4+GFP_L12	555
AVR-Pia	RGA4+GFP	RGA4+GFP_L12	726
AVR-Pia	RGA4+GFP	RGA4+GFP_L12	139
AVR-Pia	RGA4+GFP	RGA4+GFP_L12	653
AVR-Pia	RGA4+GFP	RGA4+GFP_L12	387
AVR-Pia	RGA4+GFP	RGA4+GFP_L12	195
AVR-Pia	RGA4+GFP	RGA4+GFP_L12	81
AVR-Pia	RGA4+GFP	RGA4+GFP_L12	22
AVR-Pia	RGA4+GFP	RGA4+GFP_L12	91
AVR-Pia	RGA4+GFP	RGA4+GFP_L12	178
AVR-Pia	RGA4+GFP	RGA4+GFP_L12	186
AVR-Pia	RGA4+GFP	RGA4+GFP_L12	59
AVR-Pia	RGA4+GFP	RGA4+GFP_L12	89
AVR-Pia	RGA4+GFP	RGA4+GFP_L12	100
AVR-Pia	RGA4+GFP	RGA4+GFP_L12	114
AVR-Pia	RGA4+GFP	RGA4+GFP_L12	262
AVR-Pia	RGA4+GFP	RGA4+GFP_L12	166
AVR-Pia	RGA4+GFP	RGA4+GFP_L12	64
AVR-Pia	RGA4+GFP	RGA4+GFP_L12	117
AVR-Pia	RGA4+GFP	RGA4+GFP_L12	222
AVR-Pia	RGA4+GFP	RGA4+GFP_L12	171
AVR-Pia	RGA4+GFP	RGA4+GFP_L12	94
AVR-Pia	RGA4+GFP	RGA4+GFP_L12	407
AVR-Pia	RGA4+GFP	RGA4+GFP_L12	197
AVR-Pia	RGA4+GFP	RGA4+GFP_L12	255
AVR-Pia	RGA4+GFP	RGA4+GFP_L12	95
AVR-Pia	RGA4+GFP	RGA4+GFP_L12	138
AVR-Pia	RGA4+GFP	RGA4+GFP_L12	359
AVR-Pia	RGA4+GFP	RGA4+GFP_L12	195
AVR-Pia	RGA4+GFP	RGA4+GFP_L12	16
AVR-Pia	RGA4+GFP	RGA4+GFP_L12	194
AVR-Pia	RGA4+GFP	RGA4+GFP_L12	36
AVR-Pia	RGA4+GFP	RGA4+GFP_L12	155
AVR-Pia	RGA4+GFP	RGA4+GFP_L12	394
AVR-Pia	RGA4+GFP	RGA4+GFP_L12	510
AVR-Pia	RGA4+GFP	RGA4+GFP_L12	122
AVR-Pia	RGA4+GFP	RGA4+GFP_L12	188
AVR-Pia	RGA4+GFP	RGA4+GFP_L12	104
AVR-Pia	RGA4+GFP	RGA4+GFP_L12	240
AVR-Pia	RGA4+GFP	RGA4+GFP_L12	834
AVR-Pia	RGA4+GFP	RGA4+GFP_L12	70
AVR-Pia	RGA4+GFP	RGA4+GFP_L12	535
AVR-Pia	RGA4+GFP	RGA4+GFP_L12	126
AVR-Pia	RGA4+GFP	RGA4+GFP_L12	42
AVR-Pia	RGA4+GFP	RGA4+GFP_L12	76
AVR-Pia	RGA4+GFP	RGA4+GFP_L12	435
AVR-Pia	RGA4+GFP	RGA4+GFP_L12	64
AVR-Pia	RGA4+GFP	RGA4+GFP_L12	176
AVR-Pia	RGA4+GFP	RGA4+GFP_L12	417
AVR-Pia	RGA4+GFP	RGA4+GFP_L12	715
AVR-Pia	RGA4+GFP	RGA4+GFP_L12	48
AVR-Pia	RGA4+GFP	RGA4+GFP_L12	484
AVR-Pia	RGA4+GFP	RGA4+GFP_L12	35
AVR-Pia	RGA4+GFP	RGA4+GFP_L12	20
AVR-Pia	RGA4+GFP	RGA4+GFP_L12	351
AVR-Pia	RGA4+GFP	RGA4+GFP_L12	26
AVR-Pia	RGA4+GFP	RGA4+GFP_L12	819
AVR-Pia	RGA4+GFP	RGA4+GFP_L12	642
AVR-Pia	RGA4+GFP	RGA4+GFP_L12	722
AVR-Pia	RGA4+GFP	RGA4+GFP_L12	150
AVR-Pia	RGA4+GFP	RGA4+GFP_L12	412
AVR-Pia	RGA4+GFP	RGA4+GFP_L12	77
AVR-Pia	RGA4+GFP	RGA4+GFP_L12	39
AVR-Pia	RGA4+GFP	RGA4+GFP_L12	1837
AVR-Pia	RGA4+GFP	RGA4+GFP_L12	24
AVR-Pia	RGA4+GFP	RGA4+GFP_L12	20
AVR-Pia	RGA4+GFP	RGA4+GFP_L12	196
AVR-Pia	RGA4+GFP	RGA4+GFP_L12	154
AVR-Pia	RGA4+GFP	RGA4+GFP_L12	211
AVR-Pia	RGA4+GFP	RGA4+GFP_L12	481
AVR-Pia	RGA4+GFP	RGA4+GFP_L12	189
AVR-Pia	RGA4+GFP	RGA4+GFP_L12	244
AVR-Pia	RGA4+GFP	RGA4+GFP_L12	165
AVR-Pia	RGA4+GFP	RGA4+GFP_L12	205
AVR-Pia	RGA4+GFP	RGA4+GFP_L12	109
AVR-Pia	RGA4+GFP	RGA4+GFP_L12	220
AVR-Pia	RGA4+GFP	RGA4+GFP_L12	147
AVR-Pia	RGA4+GFP	RGA4+GFP_L12	176
AVR-Pia	RGA4+GFP	RGA4+GFP_L12	759
AVR-Pia	RGA4+GFP	RGA4+GFP_L12	118
AVR-Pia	RGA4+GFP	RGA4+GFP_L12	36
AVR-Pia	RGA4+GFP	RGA4+GFP_L12	231
AVR-Pia	RGA4+GFP	RGA4+GFP_L12	186
AVR-Pia	RGA4+GFP	RGA4+GFP_L12	36
AVR-Pia	RGA4+GFP	RGA4+GFP_L12	146
AVR-Pia	RGA4+GFP	RGA4+GFP_L12	210
AVR-Pia	RGA4+GFP	RGA4+GFP_L12	220
AVR-Pia	RGA4+GFP	RGA4+GFP_L12	78
AVR-Pia	RGA4+GFP	RGA4+GFP_L12	72
AVR-Pia	RGA4+GFP	RGA4+GFP_L12	466
AVR-Pia	RGA4+GFP	RGA4+GFP_L12	445
AVR-Pia	RGA4+GFP	RGA4+GFP_L12	336
AVR-Pia	RGA4+GFP	RGA4+GFP_L12	511
AVR-Pia	RGA4+GFP	RGA4+GFP_L12	27
AVR-Pia	RGA4+GFP	RGA4+GFP_L12	33
AVR-Pia	RGA4+GFP	RGA4+GFP_L12	207
AVR-Pia	RGA4+GFP	RGA4+GFP_L12	285
AVR-Pia	RGA4+GFP	RGA4+GFP_L12	285
AVR-Pia	RGA4+GFP	RGA4+GFP_L12	707
AVR-Pia	RGA4+GFP	RGA4+GFP_L12	16
AVR-Pia	RGA4+GFP	RGA4+GFP_L12	177
AVR-Pia	RGA4+GFP	RGA4+GFP_L12	81
AVR-Pia	RGA4+GFP	RGA4+GFP_L12	108
AVR-Pia	RGA4+GFP	RGA4+GFP_L12	351
AVR-Pia	RGA4+GFP	RGA4+GFP_L12	480
AVR-Pia	RGA4+GFP	RGA4+GFP_L12	668
AVR-Pia	RGA4+GFP	RGA4+GFP_L12	315
AVR-Pia	RGA4+GFP	RGA4+GFP_L12	34
AVR-Pia	RGA4+GFP	RGA4+GFP_L12	212
AVR-Pia	RGA4+GFP	RGA4+GFP_L12	120
AVR-Pia	RGA4+GFP	RGA4+GFP_L12	363
AVR-Pia	RGA4+GFP	RGA4+GFP_L12	2839
AVR-Pia	RGA4+GFP	RGA4+GFP_L12	414
AVR-Pia	RGA4+GFP	RGA4+GFP_L12	313
AVR-Pia	RGA4+GFP	RGA4+GFP_L12	290
AVR-Pia	RGA4+GFP	RGA4+GFP_L12	287
AVR-Pia	RGA4+GFP	RGA4+GFP_L12	577
AVR-Pia	RGA4+GFP	RGA4+GFP_L12	316
AVR-Pia	RGA4+GFP	RGA4+GFP_L12	89
AVR-Pia	RGA4+GFP	RGA4+GFP_L12	172
AVR-Pia	RGA4+GFP	RGA4+GFP_L12	755
AVR-Pia	RGA4+GFP	RGA4+GFP_L12	249
AVR-Pia	RGA4+GFP	RGA4+GFP_L12	29
AVR-Pia	RGA4+GFP	RGA4+GFP_L12	459
AVR-Pia	RGA4+GFP	RGA4+GFP_L12	96
AVR-Pia	RGA4+GFP	RGA4+GFP_L12	224
AVR-Pia	RGA4+GFP	RGA4+GFP_L12	275
AVR-Pia	RGA4+GFP	RGA4+GFP_L12	12
AVR-Pia	RGA4+GFP	RGA4+GFP_L12	41
AVR-Pia	RGA4+GFP	RGA4+GFP_L12	327
AVR-Pia	RGA4+GFP	RGA4+GFP_L12	77
AVR-Pia	RGA4+GFP	RGA4+GFP_L12	118
AVR-Pia	RGA4+GFP	RGA4+GFP_L12	151
AVR-Pia	RGA4+GFP	RGA4+GFP_L12	22
AVR-Pia	RGA4+GFP	RGA4+GFP_L12	33
AVR-Pia	RGA4+GFP	RGA4+GFP_L12	111
AVR-Pia	RGA4+GFP	RGA4+GFP_L12	29
AVR-Pia	RGA4+GFP	RGA4+GFP_L12	187
AVR-Pia	RGA4+GFP	RGA4+GFP_L12	226
AVR-Pia	RGA4+GFP	RGA4+GFP_L12	146
AVR-Pia	RGA4+GFP	RGA4+GFP_L12	14
AVR-Pia	RGA4+GFP	RGA4+GFP_L12	112
AVR-Pia	RGA4+GFP	RGA4+GFP_L12	217
AVR-Pia	RGA4+GFP	RGA4+GFP_L12	313
AVR-Pia	RGA4+GFP	RGA4+GFP_L12	422
AVR-Pia	RGA4+GFP	RGA4+GFP_L12	223
AVR-Pia	RGA4+GFP	RGA4+GFP_L12	15
AVR-Pia	RGA4+GFP	RGA4+GFP_L12	53
AVR-Pia	RGA4+GFP	RGA4+GFP_L12	75
AVR-Pia	RGA4+GFP	RGA4+GFP_L12	38
AVR-Pia	RGA4+GFP	RGA4+GFP_L12	308
AVR-Pia	RGA4+GFP	RGA4+GFP_L12	16
AVR-Pia	RGA4+GFP	RGA4+GFP_L12	139
AVR-Pia	RGA4+GFP	RGA4+GFP_L12	387
AVR-Pia	RGA4+GFP	RGA4+GFP_L12	525
AVR-Pia	RGA4+GFP	RGA4+GFP_L12	138
AVR-Pia	RGA4+GFP	RGA4+GFP_L12	106
AVR-Pia	RGA4+GFP	RGA4+GFP_L12	18
AVR-Pia	RGA4+GFP	RGA4+GFP_L12	181
AVR-Pia	RGA4+GFP	RGA4+GFP_L12	812
AVR-Pia	RGA4+GFP	RGA4+GFP_L12	36
AVR-Pia	RGA4+GFP	RGA4+GFP_L12	19
AVR-Pia	RGA4+GFP	RGA4+GFP_L12	18
AVR-Pia	RGA4+GFP	RGA4+GFP_L12	18
AVR-Pia	RGA4+GFP	RGA4+GFP_L12	49
AVR-Pia	RGA4+GFP	RGA4+GFP_L12	293
AVR-Pia	RGA4+GFP	RGA4+GFP_L12	130
AVR-Pia	RGA4+GFP	RGA4+GFP_L12	117
AVR-Pia	RGA4+GFP	RGA4+GFP_L12	215
AVR-Pia	RGA4+GFP	RGA4+GFP_L12	173
AVR-Pia	RGA4+GFP	RGA4+GFP_L12	148
AVR-Pia	RGA4+GFP	RGA4+GFP_L12	154
AVR-Pia	RGA4+GFP	RGA4+GFP_L12	124
AVR-Pia	RGA4+GFP	RGA4+GFP_L12	208
AVR-Pia	RGA4+GFP	RGA4+GFP_L12	291
AVR-Pia	RGA4+GFP	RGA4+GFP_L12	58
AVR-Pia	RGA4+GFP	RGA4+GFP_L12	123
AVR-Pia	RGA4+GFP	RGA4+GFP_L12	83
AVR-Pia	RGA4+GFP	RGA4+GFP_L12	203
AVR-Pia	RGA4+GFP	RGA4+GFP_L12	56
AVR-Pia	RGA4+GFP	RGA4+GFP_L12	101
AVR-Pia	RGA4+GFP	RGA4+GFP_L12	150
AVR-Pia	RGA4+GFP	RGA4+GFP_L12	705
AVR-Pia	RGA4+GFP	RGA4+GFP_L12	17
AVR-Pia	RGA4+GFP	RGA4+GFP_L12	77
AVR-Pia	RGA4+GFP	RGA4+GFP_L12	220
AVR-Pia	RGA4+GFP	RGA4+GFP_L12	664
AVR-Pia	RGA4+GFP	RGA4+GFP_L12	113
AVR-Pia	RGA4+GFP	RGA4+GFP_L12	71
AVR-Pia	RGA4+GFP	RGA4+GFP_L12	616
AVR-Pia	RGA4+GFP	RGA4+GFP_L12	66
AVR-Pia	RGA4+GFP	RGA4+GFP_L12	20
AVR-Pia	RGA4+GFP	RGA4+GFP_L12	169
AVR-Pia	RGA4+GFP	RGA4+GFP_L12	175
AVR-Pia	RGA4+GFP	RGA4+GFP_L12	136
AVR-Pia	RGA4+GFP	RGA4+GFP_L12	243
AVR-Pia	RGA4+GFP	RGA4+GFP_L12	224
AVR-Pia	RGA4+GFP	RGA4+GFP_L12	311
AVR-Pia	RGA4+GFP	RGA4+GFP_L12	270
AVR-Pia	RGA4+GFP	RGA4+GFP_L12	362
AVR-Pia	RGA4+GFP	RGA4+GFP_L12	158
AVR-Pia	RGA4+GFP	RGA4+GFP_L12	24
AVR-Pia	RGA4+GFP	RGA4+GFP_L12	304
AVR-Pia	RGA4+GFP	RGA4+GFP_L12	141
AVR-Pia	RGA4+GFP	RGA4+GFP_L12	106
AVR-Pia	RGA4+GFP	RGA4+GFP_L12	17
AVR-Pia	RGA4+GFP	RGA4+GFP_L12	313
AVR-Pia	RGA4+GFP	RGA4+GFP_L12	348
AVR-Pia	RGA4+GFP	RGA4+GFP_L12	248
AVR-Pia	RGA4+GFP	RGA4+GFP_L12	165
AVR-Pia	RGA4+GFP	RGA4+GFP_L12	368
AVR-Pia	RGA4+GFP	RGA4+GFP_L12	232
AVR-Pia	RGA4+GFP	RGA4+GFP_L12	224
AVR-Pia	RGA4+GFP	RGA4+GFP_L12	274
AVR-Pia	RGA4+GFP	RGA4+GFP_L12	23
AVR-Pia	RGA4+GFP	RGA4+GFP_L12	365
AVR-Pia	RGA4+GFP	RGA4+GFP_L12	434
AVR-Pia	RGA4+GFP	RGA4+GFP_L12	353
AVR-Pia	RGA4+GFP	RGA4+GFP_L12	172
AVR-Pia	RGA4+GFP	RGA4+GFP_L12	82
AVR-Pia	RGA4+GFP	RGA4+GFP_L12	311
AVR-Pia	RGA4+GFP	RGA4+GFP_L12	346
AVR-Pia	RGA4+GFP	RGA4+GFP_L12	579
AVR-Pia	RGA4+GFP	RGA4+GFP_L12	57
AVR-Pia	RGA4+GFP	RGA4+GFP_L13	606
AVR-Pia	RGA4+GFP	RGA4+GFP_L13	124
AVR-Pia	RGA4+GFP	RGA4+GFP_L13	1201
AVR-Pia	RGA4+GFP	RGA4+GFP_L13	404
AVR-Pia	RGA4+GFP	RGA4+GFP_L13	2000
AVR-Pia	RGA4+GFP	RGA4+GFP_L13	38
AVR-Pia	RGA4+GFP	RGA4+GFP_L13	58
AVR-Pia	RGA4+GFP	RGA4+GFP_L13	910
AVR-Pia	RGA4+GFP	RGA4+GFP_L13	78
AVR-Pia	RGA4+GFP	RGA4+GFP_L13	798
AVR-Pia	RGA4+GFP	RGA4+GFP_L13	123
AVR-Pia	RGA4+GFP	RGA4+GFP_L13	250
AVR-Pia	RGA4+GFP	RGA4+GFP_L13	161
AVR-Pia	RGA4+GFP	RGA4+GFP_L13	27
AVR-Pia	RGA4+GFP	RGA4+GFP_L13	270
AVR-Pia	RGA4+GFP	RGA4+GFP_L13	58
AVR-Pia	RGA4+GFP	RGA4+GFP_L13	136
AVR-Pia	RGA4+GFP	RGA4+GFP_L13	17
AVR-Pia	RGA4+GFP	RGA4+GFP_L13	441
AVR-Pia	RGA4+GFP	RGA4+GFP_L13	33
AVR-Pia	RGA4+GFP	RGA4+GFP_L13	299
AVR-Pia	RGA4+GFP	RGA4+GFP_L13	944
AVR-Pia	RGA4+GFP	RGA4+GFP_L13	368
AVR-Pia	RGA4+GFP	RGA4+GFP_L13	154
AVR-Pia	RGA4+GFP	RGA4+GFP_L13	134
AVR-Pia	RGA4+GFP	RGA4+GFP_L13	360
AVR-Pia	RGA4+GFP	RGA4+GFP_L13	15
AVR-Pia	RGA4+GFP	RGA4+GFP_L13	339
AVR-Pia	RGA4+GFP	RGA4+GFP_L13	28
AVR-Pia	RGA4+GFP	RGA4+GFP_L13	113
AVR-Pia	RGA4+GFP	RGA4+GFP_L13	15
AVR-Pia	RGA4+GFP	RGA4+GFP_L13	440
AVR-Pia	RGA4+GFP	RGA4+GFP_L13	13
AVR-Pia	RGA4+GFP	RGA4+GFP_L13	108
AVR-Pia	RGA4+GFP	RGA4+GFP_L13	267
AVR-Pia	RGA4+GFP	RGA4+GFP_L13	390
AVR-Pia	RGA4+GFP	RGA4+GFP_L13	27
AVR-Pia	RGA4+GFP	RGA4+GFP_L13	151
AVR-Pia	RGA4+GFP	RGA4+GFP_L13	333
AVR-Pia	RGA4+GFP	RGA4+GFP_L13	422
AVR-Pia	RGA4+GFP	RGA4+GFP_L13	33
AVR-Pia	RGA4+GFP	RGA4+GFP_L13	109
AVR-Pia	RGA4+GFP	RGA4+GFP_L13	13
AVR-Pia	RGA4+GFP	RGA4+GFP_L13	396
AVR-Pia	RGA4+GFP	RGA4+GFP_L13	420
AVR-Pia	RGA4+GFP	RGA4+GFP_L13	126
AVR-Pia	RGA4+GFP	RGA4+GFP_L13	331
AVR-Pia	RGA4+GFP	RGA4+GFP_L13	220
AVR-Pia	RGA4+GFP	RGA4+GFP_L13	257
AVR-Pia	RGA4+GFP	RGA4+GFP_L13	530
AVR-Pia	RGA4+GFP	RGA4+GFP_L13	456
AVR-Pia	RGA4+GFP	RGA4+GFP_L13	105
AVR-Pia	RGA4+GFP	RGA4+GFP_L13	230
AVR-Pia	RGA4+GFP	RGA4+GFP_L13	12
AVR-Pia	RGA4+GFP	RGA4+GFP_L13	82
AVR-Pia	RGA4+GFP	RGA4+GFP_L13	205
AVR-Pia	RGA4+GFP	RGA4+GFP_L13	78
AVR-Pia	RGA4+GFP	RGA4+GFP_L13	82
AVR-Pia	RGA4+GFP	RGA4+GFP_L13	37
AVR-Pia	RGA4+GFP	RGA4+GFP_L13	216
AVR-Pia	RGA4+GFP	RGA4+GFP_L13	245
AVR-Pia	RGA4+GFP	RGA4+GFP_L13	78
AVR-Pia	RGA4+GFP	RGA4+GFP_L13	697
AVR-Pia	RGA4+GFP	RGA4+GFP_L13	534
AVR-Pia	RGA4+GFP	RGA4+GFP_L13	435
AVR-Pia	RGA4+GFP	RGA4+GFP_L13	31
AVR-Pia	RGA4+GFP	RGA4+GFP_L13	568
AVR-Pia	RGA4+GFP	RGA4+GFP_L13	94
AVR-Pia	RGA4+GFP	RGA4+GFP_L13	136
AVR-Pia	RGA4+GFP	RGA4+GFP_L13	168
AVR-Pia	RGA4+GFP	RGA4+GFP_L13	682
AVR-Pia	RGA4+GFP	RGA4+GFP_L13	203
AVR-Pia	RGA4+GFP	RGA4+GFP_L13	436
AVR-Pia	RGA4+GFP	RGA4+GFP_L13	23
AVR-Pia	RGA4+GFP	RGA4+GFP_L13	107
AVR-Pia	RGA4+GFP	RGA4+GFP_L13	367
AVR-Pia	RGA4+GFP	RGA4+GFP_L13	289
AVR-Pia	RGA4+GFP	RGA4+GFP_L13	102
AVR-Pia	RGA4+GFP	RGA4+GFP_L13	25
AVR-Pia	RGA4+GFP	RGA4+GFP_L13	340
AVR-Pia	RGA4+GFP	RGA4+GFP_L13	381
AVR-Pia	RGA4+GFP	RGA4+GFP_L13	482
AVR-Pia	RGA4+GFP	RGA4+GFP_L13	349
AVR-Pia	RGA4+GFP	RGA4+GFP_L13	74
AVR-Pia	RGA4+GFP	RGA4+GFP_L13	23
AVR-Pia	RGA4+GFP	RGA4+GFP_L13	13
AVR-Pia	RGA4+GFP	RGA4+GFP_L13	14
AVR-Pia	RGA4+GFP	RGA4+GFP_L13	305
AVR-Pia	RGA4+GFP	RGA4+GFP_L13	345
AVR-Pia	RGA4+GFP	RGA4+GFP_L13	45
AVR-Pia	RGA4+GFP	RGA4+GFP_L13	37
AVR-Pia	RGA4+GFP	RGA4+GFP_L13	157
AVR-Pia	RGA4+GFP	RGA4+GFP_L13	96
AVR-Pia	RGA4+GFP	RGA4+GFP_L13	378
AVR-Pia	RGA4+GFP	RGA4+GFP_L13	270
AVR-Pia	RGA4+GFP	RGA4+GFP_L13	310
AVR-Pia	RGA4+GFP	RGA4+GFP_L13	37
AVR-Pia	RGA4+GFP	RGA4+GFP_L13	466
AVR-Pia	RGA4+GFP	RGA4+GFP_L13	46
AVR-Pia	RGA4+GFP	RGA4+GFP_L13	151
AVR-Pia	RGA4+GFP	RGA4+GFP_L13	114
AVR-Pia	RGA4+GFP	RGA4+GFP_L13	168
AVR-Pia	RGA4+GFP	RGA4+GFP_L13	37
AVR-Pia	RGA4+GFP	RGA4+GFP_L13	983
AVR-Pia	RGA4+GFP	RGA4+GFP_L13	724
AVR-Pia	RGA4+GFP	RGA4+GFP_L13	205
AVR-Pia	RGA4+GFP	RGA4+GFP_L13	283
AVR-Pia	RGA4+GFP	RGA4+GFP_L13	242
AVR-Pia	RGA4+GFP	RGA4+GFP_L13	106
AVR-Pia	RGA4+GFP	RGA4+GFP_L13	139
AVR-Pia	RGA4+GFP	RGA4+GFP_L13	262
AVR-Pia	RGA4+GFP	RGA4+GFP_L13	14
AVR-Pia	RGA4+GFP	RGA4+GFP_L13	250
AVR-Pia	RGA4+GFP	RGA4+GFP_L13	315
AVR-Pia	RGA4+GFP	RGA4+GFP_L13	295
AVR-Pia	RGA4+GFP	RGA4+GFP_L13	67
AVR-Pia	RGA4+GFP	RGA4+GFP_L13	21
AVR-Pia	RGA4+GFP	RGA4+GFP_L13	22
AVR-Pia	RGA4+GFP	RGA4+GFP_L13	210
AVR-Pia	RGA4+GFP	RGA4+GFP_L13	179
AVR-Pia	RGA4+GFP	RGA4+GFP_L13	832
AVR-Pia	RGA4+GFP	RGA4+GFP_L13	14
AVR-Pia	RGA4+GFP	RGA4+GFP_L13	120
AVR-Pia	RGA4+GFP	RGA4+GFP_L13	128
AVR-Pia	RGA4+GFP	RGA4+GFP_L13	45
AVR-Pia	RGA4+GFP	RGA4+GFP_L13	72
AVR-Pia	RGA4+GFP	RGA4+GFP_L13	18
AVR-Pia	RGA4+GFP	RGA4+GFP_L13	337
AVR-Pia	RGA4+GFP	RGA4+GFP_L13	729
AVR-Pia	RGA4+GFP	RGA4+GFP_L13	292
AVR-Pia	RGA4+GFP	RGA4+GFP_L13	37
AVR-Pia	RGA4+GFP	RGA4+GFP_L13	165
AVR-Pia	RGA4+GFP	RGA4+GFP_L13	684
AVR-Pia	RGA4+GFP	RGA4+GFP_L13	111
AVR-Pia	RGA4+GFP	RGA4+GFP_L13	154
AVR-Pia	RGA4+GFP	RGA4+GFP_L13	225
AVR-Pia	RGA4+GFP	RGA4+GFP_L13	177
AVR-Pia	RGA4+GFP	RGA4+GFP_L13	388
AVR-Pia	RGA4+GFP	RGA4+GFP_L13	28
AVR-Pia	RGA4+GFP	RGA4+GFP_L13	35
AVR-Pia	RGA4+GFP	RGA4+GFP_L13	261
AVR-Pia	RGA4+GFP	RGA4+GFP_L13	115
AVR-Pia	RGA4+GFP	RGA4+GFP_L13	77
AVR-Pia	RGA4+GFP	RGA4+GFP_L13	148
AVR-Pia	RGA4+GFP	RGA4+GFP_L13	26
AVR-Pia	RGA4+GFP	RGA4+GFP_L13	131
AVR-Pia	RGA4+GFP	RGA4+GFP_L13	358
AVR-Pia	RGA4+GFP	RGA4+GFP_L13	125
AVR-Pia	RGA4+GFP	RGA4+GFP_L13	121
AVR-Pia	RGA4+GFP	RGA4+GFP_L13	30
AVR-Pia	RGA4+GFP	RGA4+GFP_L13	22
AVR-Pia	RGA4+GFP	RGA4+GFP_L13	22
AVR-Pia	RGA4+GFP	RGA4+GFP_L13	15
AVR-Pia	RGA4+GFP	RGA4+GFP_L13	43
AVR-Pia	RGA4+GFP	RGA4+GFP_L13	29
AVR-Pia	RGA4+GFP	RGA4+GFP_L13	109
AVR-Pia	RGA4+GFP	RGA4+GFP_L13	32
AVR-Pia	RGA4+GFP	RGA4+GFP_L13	151
AVR-Pia	RGA4+GFP	RGA4+GFP_L13	65
AVR-Pia	RGA4+GFP	RGA4+GFP_L13	14
AVR-Pia	RGA4+GFP	RGA4+GFP_L13	99
AVR-Pia	RGA4+GFP	RGA4+GFP_L13	165
AVR-Pia	RGA4+GFP	RGA4+GFP_L13	179
AVR-Pia	RGA4+GFP	RGA4+GFP_L13	156
AVR-Pia	RGA4+GFP	RGA4+GFP_L13	71
AVR-Pia	RGA4+GFP	RGA4+GFP_L13	95
AVR-Pia	RGA4+GFP	RGA4+GFP_L13	413
AVR-Pia	RGA4+GFP	RGA4+GFP_L13	307
AVR-Pia	RGA4+GFP	RGA4+GFP_L13	36
AVR-Pia	RGA4+GFP	RGA4+GFP_L13	1136
AVR-Pia	RGA4+GFP	RGA4+GFP_L13	350
AVR-Pia	RGA4+GFP	RGA4+GFP_L13	45
AVR-Pia	RGA4+GFP	RGA4+GFP_L13	65
AVR-Pia	RGA4+GFP	RGA4+GFP_L13	331
AVR-Pia	RGA4+GFP	RGA4+GFP_L13	503
AVR-Pia	RGA4+GFP	RGA4+GFP_L13	294
AVR-Pia	RGA4+GFP	RGA4+GFP_L13	278
AVR-Pia	RGA4+GFP	RGA4+GFP_L13	52
AVR-Pia	RGA4+GFP	RGA4+GFP_L13	94
AVR-Pia	RGA4+GFP	RGA4+GFP_L13	165
AVR-Pia	RGA4+GFP	RGA4+GFP_L13	226
AVR-Pia	RGA4+GFP	RGA4+GFP_L13	23
AVR-Pia	RGA4+GFP	RGA4+GFP_L13	258
AVR-Pia	RGA4+GFP	RGA4+GFP_L13	336
AVR-Pia	RGA4+GFP	RGA4+GFP_L13	490
AVR-Pia	RGA4+GFP	RGA4+GFP_L13	285
AVR-Pia	RGA4+GFP	RGA4+GFP_L13	222
AVR-Pia	RGA4+GFP	RGA4+GFP_L13	301
AVR-Pia	RGA4+GFP	RGA4+GFP_L13	76
AVR-Pia	RGA4+GFP	RGA4+GFP_L13	282
AVR-Pia	RGA4+GFP	RGA4+GFP_L13	40
AVR-Pia	RGA4+GFP	RGA4+GFP_L13	362
AVR-Pia	RGA4+GFP	RGA4+GFP_L13	42
AVR-Pia	RGA4+GFP	RGA4+GFP_L13	325
AVR-Pia	RGA4+GFP	RGA4+GFP_L13	226
AVR-Pia	RGA4+GFP	RGA4+GFP_L13	523
AVR-Pia	RGA4+GFP	RGA4+GFP_L13	11
AVR-Pia	RGA4+GFP	RGA4+GFP_L13	361
AVR-Pia	RGA4+GFP	RGA4+GFP_L13	313
AVR-Pia	RGA4+GFP	RGA4+GFP_L13	535
AVR-Pia	RGA4+GFP	RGA4+GFP_L13	117
AVR-Pia	RGA4+GFP	RGA4+GFP_L13	172
AVR-Pia	RGA4+GFP	RGA4+GFP_L13	39
AVR-Pia	RGA4+GFP	RGA4+GFP_L13	19
AVR-Pia	RGA4+GFP	RGA4+GFP_L13	346
AVR-Pia	RGA4+GFP	RGA4+GFP_L13	29
AVR-Pia	RGA4+GFP	RGA4+GFP_L13	317
AVR-Pia	RGA4+GFP	RGA4+GFP_L13	240
AVR-Pia	RGA4+GFP	RGA4+GFP_L13	455
AVR-Pia	RGA4+GFP	RGA4+GFP_L13	1342
AVR-Pia	RGA4+GFP	RGA4+GFP_L13	248
AVR-Pia	RGA4+GFP	RGA4+GFP_L13	19
AVR-Pia	RGA4+GFP	RGA4+GFP_L13	146
AVR-Pia	RGA4+GFP	RGA4+GFP_L13	21
AVR-Pia	RGA4+GFP	RGA4+GFP_L13	22
AVR-Pia	RGA4+GFP	RGA4+GFP_L13	234
AVR-Pia	RGA4+GFP	RGA4+GFP_L13	170
AVR-Pia	RGA4+GFP	RGA4+GFP_L13	146
AVR-Pia	RGA4+GFP	RGA4+GFP_L13	127
AVR-Pia	RGA4+GFP	RGA4+GFP_L13	303
AVR-Pia	RGA4+GFP	RGA4+GFP_L13	129
AVR-Pia	RGA4+GFP	RGA4+GFP_L13	250
AVR-Pia	RGA4+GFP	RGA4+GFP_L13	24
AVR-Pia	RGA4+GFP	RGA4+GFP_L13	14
AVR-Pia	RGA4+GFP	RGA4+GFP_L13	835
AVR-Pia	RGA4+GFP	RGA4+GFP_L13	476
AVR-Pia	RGA4+GFP	RGA4+GFP_L13	82
AVR-Pia	RGA4+GFP	RGA4+GFP_L13	232
AVR-Pia	RGA4+GFP	RGA4+GFP_L13	135
AVR-Pia	RGA4+GFP	RGA4+GFP_L13	12
AVR-Pia	RGA4+GFP	RGA4+GFP_L13	178
AVR-Pia	RGA4+GFP	RGA4+GFP_L13	263
AVR-Pia	RGA4+GFP	RGA4+GFP_L13	1340
AVR-Pia	RGA4+GFP	RGA4+GFP_L13	229
AVR-Pia	RGA4+GFP	RGA4+GFP_L13	212
AVR-Pia	RGA4+GFP	RGA4+GFP_L13	177
AVR-Pia	RGA4+GFP	RGA4+GFP_L13	459
AVR-Pia	RGA4+GFP	RGA4+GFP_L13	255
AVR-Pia	RGA4+GFP	RGA4+GFP_L13	20
AVR-Pia	RGA4+GFP	RGA4+GFP_L13	407
AVR-Pia	RGA4+GFP	RGA4+GFP_L13	53
AVR-Pia	RGA4+GFP	RGA4+GFP_L13	804
AVR-Pia	RGA4+GFP	RGA4+GFP_L13	12
AVR-Pia	RGA4+GFP	RGA4+GFP_L13	2614
AVR-Pia	RGA4+GFP	RGA4+GFP_L13	430
AVR-Pia	RGA4+GFP	RGA4+GFP_L13	266
AVR-Pia	RGA4+GFP	RGA4+GFP_L13	43
AVR-Pia	RGA4+GFP	RGA4+GFP_L13	115
AVR-Pia	RGA4+GFP	RGA4+GFP_L13	25
AVR-Pia	RGA4+GFP	RGA4+GFP_L13	282
AVR-Pia	RGA4+GFP	RGA4+GFP_L13	151
AVR-Pia	RGA4+GFP	RGA4+GFP_L13	161
AVR-Pia	RGA4+GFP	RGA4+GFP_L13	84
AVR-Pia	RGA4+GFP	RGA4+GFP_L13	746
AVR-Pia	RGA4+GFP	RGA4+GFP_L13	1138
AVR-Pia	RGA4+GFP	RGA4+GFP_L13	163
AVR-Pia	RGA4+GFP	RGA4+GFP_L13	379
AVR-Pia	RGA4+GFP	RGA4+GFP_L13	29
AVR-Pia	RGA4+GFP	RGA4+GFP_L13	705
AVR-Pia	RGA4+GFP	RGA4+GFP_L13	35
AVR-Pia	RGA4+GFP	RGA4+GFP_L13	548
AVR-Pia	RGA4+GFP	RGA4+GFP_L13	30
AVR-Pia	RGA4+GFP	RGA4+GFP_L13	244
AVR-Pia	RGA4+GFP	RGA4+GFP_L13	208
AVR-Pia	RGA4+GFP	RGA4+GFP_L13	820
AVR-Pia	RGA4+GFP	RGA4+GFP_L13	32
AVR-Pia	RGA4+GFP	RGA4+GFP_L13	91
AVR-Pia	RGA4+GFP	RGA4+GFP_L13	482
AVR-Pia	RGA4+GFP	RGA4+GFP_L13	156
AVR-Pia	RGA4+GFP	RGA4+GFP_L13	27
AVR-Pia	RGA4+GFP	RGA4+GFP_L13	172
AVR-Pia	RGA4+GFP	RGA4+GFP_L13	142
AVR-Pia	RGA4+GFP	RGA4+GFP_L13	223
AVR-Pia	RGA4+GFP	RGA4+GFP_L13	211
AVR-Pia	RGA4+GFP	RGA4+GFP_L13	11
AVR-Pia	RGA4+GFP	RGA4+GFP_L13	252
AVR-Pia	RGA4+GFP	RGA4+GFP_L13	14
AVR-Pia	RGA4+GFP	RGA4+GFP_L13	89
AVR-Pia	RGA4+GFP	RGA4+GFP_L13	327
AVR-Pia	RGA4+GFP	RGA4+GFP_L13	45
AVR-Pia	RGA4+GFP	RGA4+GFP_L13	283
AVR-Pia	RGA4+GFP	RGA4+GFP_L13	76
AVR-Pia	RGA4+GFP	RGA4+GFP_L13	974
AVR-Pia	RGA4+GFP	RGA4+GFP_L13	23
AVR-Pia	RGA4+GFP	RGA4+GFP_L13	41
AVR-Pia	RGA4+GFP	RGA4+GFP_L13	29
AVR-Pia	RGA4+GFP	RGA4+GFP_L13	153
AVR-Pia	RGA4+GFP	RGA4+GFP_L13	186
AVR-Pia	RGA4+GFP	RGA4+GFP_L13	14
AVR-Pia	RGA4+GFP	RGA4+GFP_L13	12
AVR-Pia	RGA4+GFP	RGA4+GFP_L13	130
AVR-Pia	RGA4+RGA5	RGA4+RGA5_L2	65
AVR-Pia	RGA4+RGA5	RGA4+RGA5_L2	14
AVR-Pia	RGA4+RGA5	RGA4+RGA5_L2	28
AVR-Pia	RGA4+RGA5	RGA4+RGA5_L2	11
AVR-Pia	RGA4+RGA5	RGA4+RGA5_L2	37
AVR-Pia	RGA4+RGA5	RGA4+RGA5_L2	31
AVR-Pia	RGA4+RGA5	RGA4+RGA5_L12	43
AVR-Pia	RGA4+RGA5	RGA4+RGA5_L12	11
AVR-Pia	RGA4+RGA5	RGA4+RGA5_L12	56
AVR-Pia	RGA4+RGA5	RGA4+RGA5_L12	11
AVR-Pia	RGA4+RGA5	RGA4+RGA5_L12	18
AVR-Pia	RGA4+RGA5	RGA4+RGA5_L12	17
AVR-Pia	RGA4+RGA5m1	RGA4+RGA5m1_L3	40
AVR-Pia	RGA4+RGA5m1	RGA4+RGA5m1_L3	16
AVR-Pia	RGA4+RGA5m1	RGA4+RGA5m1_L3	11
AVR-Pia	RGA4+RGA5m1	RGA4+RGA5m1_L3	35
AVR-Pia	RGA4+RGA5m1	RGA4+RGA5m1_L3	17
AVR-Pia	RGA4+RGA5m1	RGA4+RGA5m1_L3	17
AVR-Pia	RGA4+RGA5m1	RGA4+RGA5m1_L3	33
AVR-Pia	RGA4+RGA5m1	RGA4+RGA5m1_L3	22
AVR-Pia	RGA4+RGA5m1	RGA4+RGA5m1_L3	394
AVR-Pia	RGA4+RGA5m1	RGA4+RGA5m1_L3	73
AVR-Pia	RGA4+RGA5m1	RGA4+RGA5m1_L3	152
AVR-Pia	RGA4+RGA5m1	RGA4+RGA5m1_L3	71
AVR-Pia	RGA4+RGA5m1	RGA4+RGA5m1_L3	158
AVR-Pia	RGA4+RGA5m1	RGA4+RGA5m1_L3	94
AVR-Pia	RGA4+RGA5m1	RGA4+RGA5m1_L3	36
AVR-Pia	RGA4+RGA5m1	RGA4+RGA5m1_L3	57
AVR-Pia	RGA4+RGA5m1	RGA4+RGA5m1_L3	25
AVR-Pia	RGA4+RGA5m1	RGA4+RGA5m1_L3	19
AVR-Pia	RGA4+RGA5m1	RGA4+RGA5m1_L3	38
AVR-Pia	RGA4+RGA5m1	RGA4+RGA5m1_L3	27
AVR-Pia	RGA4+RGA5m1	RGA4+RGA5m1_L3	67
AVR-Pia	RGA4+RGA5m1	RGA4+RGA5m1_L3	51
AVR-Pia	RGA4+RGA5m1	RGA4+RGA5m1_L3	132
AVR-Pia	RGA4+RGA5m1	RGA4+RGA5m1_L3	39
AVR-Pia	RGA4+RGA5m1	RGA4+RGA5m1_L3	143
AVR-Pia	RGA4+RGA5m1	RGA4+RGA5m1_L3	75
AVR-Pia	RGA4+RGA5m1	RGA4+RGA5m1_L3	76
AVR-Pia	RGA4+RGA5m1	RGA4+RGA5m1_L3	13
AVR-Pia	RGA4+RGA5m1	RGA4+RGA5m1_L3	12
AVR-Pia	RGA4+RGA5m1	RGA4+RGA5m1_L3	11
AVR-Pia	RGA4+RGA5m1	RGA4+RGA5m1_L3	48
AVR-Pia	RGA4+RGA5m1	RGA4+RGA5m1_L3	16
AVR-Pia	RGA4+RGA5m1	RGA4+RGA5m1_L3	12
AVR-Pia	RGA4+RGA5m1	RGA4+RGA5m1_L3	13
AVR-Pia	RGA4+RGA5m1	RGA4+RGA5m1_L3	11
AVR-Pia	RGA4+RGA5m1	RGA4+RGA5m1_L3	14
AVR-Pia	RGA4+RGA5m1	RGA4+RGA5m1_L3	16
AVR-Pia	RGA4+RGA5m1	RGA4+RGA5m1_L3	33
AVR-Pia	RGA4+RGA5m1	RGA4+RGA5m1_L3	31
AVR-Pia	RGA4+RGA5m1	RGA4+RGA5m1_L3	27
AVR-Pia	RGA4+RGA5m1	RGA4+RGA5m1_L3	16
AVR-Pia	RGA4+RGA5m1	RGA4+RGA5m1_L3	36
AVR-Pia	RGA4+RGA5m1	RGA4+RGA5m1_L3	42
AVR-Pia	RGA4+RGA5m1	RGA4+RGA5m1_L3	40
AVR-Pia	RGA4+RGA5m1	RGA4+RGA5m1_L3	12
AVR-Pia	RGA4+RGA5m1	RGA4+RGA5m1_L3	12
AVR-Pia	RGA4+RGA5m1	RGA4+RGA5m1_L3	27
AVR-Pia	RGA4+RGA5m1	RGA4+RGA5m1_L3	12
AVR-Pia	RGA4+RGA5m1	RGA4+RGA5m1_L3	18
AVR-Pia	RGA4+RGA5m1	RGA4+RGA5m1_L3	30
AVR-Pia	RGA4+RGA5m1	RGA4+RGA5m1_L3	37
AVR-Pia	RGA4+RGA5m1	RGA4+RGA5m1_L3	28
AVR-Pia	RGA4+RGA5m1	RGA4+RGA5m1_L3	12
AVR-Pia	RGA4+RGA5m1	RGA4+RGA5m1_L3	40
AVR-Pia	RGA4+RGA5m1	RGA4+RGA5m1_L3	29
AVR-Pia	RGA4+RGA5m1	RGA4+RGA5m1_L3	26
AVR-Pia	RGA4+RGA5m1m2	RGA4+RGA5m1m2_L3	12
AVR-Pia	RGA4+RGA5m1m2	RGA4+RGA5m1m2_L3	25
AVR-Pia	RGA4+RGA5m1m2	RGA4+RGA5m1m2_L3	28
AVR-Pia	RGA4+RGA5m1m2	RGA4+RGA5m1m2_L3	56
AVR-Pia	RGA4+RGA5m1m2	RGA4+RGA5m1m2_L3	17
AVR-Pia	RGA4+RGA5m1m2	RGA4+RGA5m1m2_L3	121
AVR-Pia	RGA4+RGA5m1m2	RGA4+RGA5m1m2_L3	12
AVR-Pia	RGA4+RGA5m1m2	RGA4+RGA5m1m2_L3	21
AVR-Pia	RGA4+RGA5m1m2	RGA4+RGA5m1m2_L3	12
AVR-Pia	RGA4+RGA5m1m2	RGA4+RGA5m1m2_L3	36
AVR-Pia	RGA4+RGA5m1m2	RGA4+RGA5m1m2_L3	31
AVR-Pia	RGA4+RGA5m1m2	RGA4+RGA5m1m2_L3	31
AVR-Pia	RGA4+RGA5m1m2	RGA4+RGA5m1m2_L3	11
AVR-Pia	RGA4+RGA5m1m2	RGA4+RGA5m1m2_L3	14
AVR-Pia	RGA4+RGA5m1m2	RGA4+RGA5m1m2_L5	191
AVR-Pia	RGA4+RGA5m1m2	RGA4+RGA5m1m2_L5	90
AVR-Pia	RGA4+RGA5m1m2	RGA4+RGA5m1m2_L5	34
AVR-Pia	RGA4+RGA5m1m2	RGA4+RGA5m1m2_L5	12
AVR-Pia	RGA4+RGA5m1m2	RGA4+RGA5m1m2_L5	56
AVR-Pia	RGA4+RGA5m1m2	RGA4+RGA5m1m2_L5	24
AVR-Pia	RGA4+RGA5m1m2	RGA4+RGA5m1m2_L5	45
AVR-Pia	RGA4+RGA5m1m2	RGA4+RGA5m1m2_L5	78
AVR-Pia	RGA4+RGA5m1m2	RGA4+RGA5m1m2_L5	180
AVR-Pia	RGA4+RGA5m1m2	RGA4+RGA5m1m2_L5	86
AVR-Pia	RGA4+RGA5m1m2	RGA4+RGA5m1m2_L5	29
AVR-Pia	RGA4+RGA5m1m2	RGA4+RGA5m1m2_L5	23
AVR-Pia	RGA4+RGA5m1m2	RGA4+RGA5m1m2_L5	75
AVR-Pia	RGA4+RGA5m1m2	RGA4+RGA5m1m2_L5	39
AVR-Pia	RGA4+RGA5m1m2	RGA4+RGA5m1m2_L5	23
AVR-Pia	RGA4+RGA5m1m2	RGA4+RGA5m1m2_L5	24
AVR-Pia	RGA4+RGA5m1m2	RGA4+RGA5m1m2_L5	53
AVR-Pia	RGA4+RGA5m1m2	RGA4+RGA5m1m2_L5	12
AVR-Pia	RGA4+RGA5m1m2	RGA4+RGA5m1m2_L5	125
AVR-Pia	RGA4+RGA5m1m2	RGA4+RGA5m1m2_L5	22
AVR-Pia	RGA4+RGA5m1m2	RGA4+RGA5m1m2_L5	15
AVR-Pia	RGA4+RGA5m1m2	RGA4+RGA5m1m2_L5	74
AVR-Pia	RGA4+RGA5m1m2	RGA4+RGA5m1m2_L5	247
AVR-Pia	RGA4+RGA5m1m2	RGA4+RGA5m1m2_L5	215
AVR-Pia	RGA4+RGA5m1m2	RGA4+RGA5m1m2_L5	130
AVR-Pia	RGA4+RGA5m1m2	RGA4+RGA5m1m2_L5	12
AVR-Pia	RGA4+RGA5m1m2	RGA4+RGA5m1m2_L5	91
AVR-Pia	RGA4+RGA5m1m2	RGA4+RGA5m1m2_L5	97
AVR-Pia	RGA4+RGA5m1m2	RGA4+RGA5m1m2_L5	336
AVR-Pia	RGA4+RGA5m1m2	RGA4+RGA5m1m2_L5	134
AVR-Pia	RGA4+RGA5m1m2	RGA4+RGA5m1m2_L5	70
AVR-Pia	RGA4+RGA5m1m2	RGA4+RGA5m1m2_L5	148
AVR-Pia	RGA4+RGA5m1m2	RGA4+RGA5m1m2_L5	115
AVR-Pia	RGA4+RGA5m1m2	RGA4+RGA5m1m2_L5	139
AVR-Pia	RGA4+RGA5m1m2	RGA4+RGA5m1m2_L5	92
AVR-Pia	RGA4+RGA5m1m2	RGA4+RGA5m1m2_L5	108
AVR-Pia	RGA4+RGA5m1m2	RGA4+RGA5m1m2_L5	233
AVR-Pia	RGA4+RGA5m1m2	RGA4+RGA5m1m2_L5	119
AVR-Pia	RGA4+RGA5m1m2	RGA4+RGA5m1m2_L5	214
AVR-Pia	RGA4+RGA5m1m2	RGA4+RGA5m1m2_L5	108
AVR-Pia	RGA4+RGA5m1m2	RGA4+RGA5m1m2_L5	94
AVR-Pia	RGA4+RGA5m1m2	RGA4+RGA5m1m2_L5	138
AVR-Pia	RGA4+RGA5m1m2	RGA4+RGA5m1m2_L5	184
AVR-Pia	RGA4+RGA5m1m2	RGA4+RGA5m1m2_L5	133
AVR-Pia	RGA4+RGA5m1m2	RGA4+RGA5m1m2_L5	11
AVR-Pia	RGA4+RGA5m1m2	RGA4+RGA5m1m2_L5	223
AVR-Pia	RGA4+RGA5m1m2	RGA4+RGA5m1m2_L5	120
AVR-Pia	RGA4+RGA5m1m2	RGA4+RGA5m1m2_L5	77
AVR-Pia	RGA4+RGA5m1m2	RGA4+RGA5m1m2_L5	142
AVR-Pia	RGA4+RGA5m1m2	RGA4+RGA5m1m2_L5	154
AVR-Pia	RGA4+RGA5m1m2	RGA4+RGA5m1m2_L5	18
AVR-Pia	RGA4+RGA5m1m2	RGA4+RGA5m1m2_L5	16
AVR-Pia	RGA4+RGA5m1m2	RGA4+RGA5m1m2_L5	107
AVR-Pia	RGA4+RGA5m1m2	RGA4+RGA5m1m2_L5	102
AVR-Pia	RGA4+RGA5m1m2	RGA4+RGA5m1m2_L5	23
AVR-Pia	RGA4+RGA5m1m2	RGA4+RGA5m1m2_L5	42
AVR-Pia	RGA4+RGA5m1m2	RGA4+RGA5m1m2_L5	162
AVR-Pia	RGA4+RGA5m1m2	RGA4+RGA5m1m2_L5	183
AVR-Pia	RGA4+RGA5m1m2	RGA4+RGA5m1m2_L5	11
AVR-Pia	RGA4+RGA5m1m2	RGA4+RGA5m1m2_L5	105
AVR-Pia	RGA4+RGA5m1m2	RGA4+RGA5m1m2_L5	69
AVR-Pia	RGA4+RGA5m1m2	RGA4+RGA5m1m2_L5	18
AVR-Pia	RGA4+RGA5m1m2	RGA4+RGA5m1m2_L5	133
AVR-Pia	RGA4+RGA5m1m2	RGA4+RGA5m1m2_L5	13
AVR-Pia	RGA4+RGA5m1m2	RGA4+RGA5m1m2_L5	52
AVR-Pia	RGA4+RGA5m1m2	RGA4+RGA5m1m2_L5	33
AVR-Pia	RGA4+RGA5m1m2	RGA4+RGA5m1m2_L5	36
AVR-Pia	RGA4+RGA5m1m2	RGA4+RGA5m1m2_L5	76
AVR-Pia	RGA4+RGA5m1m2	RGA4+RGA5m1m2_L5	45
AVR-Pia	RGA4+RGA5m1m2	RGA4+RGA5m1m2_L5	70
AVR-Pia	RGA4+RGA5m1m2	RGA4+RGA5m1m2_L5	98
AVR-Pia	RGA4+RGA5m1m2	RGA4+RGA5m1m2_L5	14
AVR-Pia	RGA4+RGA5m1m2	RGA4+RGA5m1m2_L5	86
AVR-Pia	RGA4+RGA5m1m2	RGA4+RGA5m1m2_L5	15
AVR-Pia	RGA4+RGA5m1m2	RGA4+RGA5m1m2_L5	40
AVR-Pia	RGA4+RGA5m1m2	RGA4+RGA5m1m2_L5	26
AVR-Pia	RGA4+RGA5m1m2	RGA4+RGA5m1m2_L5	77
AVR-Pia	RGA4+RGA5m1m2	RGA4+RGA5m1m2_L5	101
AVR-Pia	RGA4+RGA5m1m2	RGA4+RGA5m1m2_L5	29
AVR-Pia	RGA4+RGA5m1m2	RGA4+RGA5m1m2_L5	12
AVR-Pia	RGA4+RGA5m1m2	RGA4+RGA5m1m2_L5	49
AVR-Pia	RGA4+RGA5m1m2	RGA4+RGA5m1m2_L5	31
AVR-Pia	RGA4+RGA5m1m2	RGA4+RGA5m1m2_L5	12
AVR-Pia	RGA4+RGA5m1m2	RGA4+RGA5m1m2_L5	19
AVR-Pia	RGA4+RGA5m1m2	RGA4+RGA5m1m2_L5	14
AVR-Pia	RGA4+RGA5m1m2	RGA4+RGA5m1m2_L5	12
AVR-Pia	RGA4+RGA5m1m2	RGA4+RGA5m1m2_L5	325
AVR-Pia	RGA4+RGA5m1m2	RGA4+RGA5m1m2_L5	12
AVR-Pia	RGA4+RGA5m1m2	RGA4+RGA5m1m2_L5	29
AVR-Pia	RGA4+RGA5m1m2	RGA4+RGA5m1m2_L5	32
AVR-Pia	RGA4+RGA5m1m2	RGA4+RGA5m1m2_L5	20
AVR-Pia	RGA4+RGA5m1m2	RGA4+RGA5m1m2_L5	17
AVR-Pia	RGA4+RGA5m1m2	RGA4+RGA5m1m2_L5	44
AVR-Pia	RGA4+RGA5m1m2	RGA4+RGA5m1m2_L5	17
AVR-Pia	RGA4+RGA5m1m2	RGA4+RGA5m1m2_L5	12
AVR-Pia	RGA4+RGA5m1m2	RGA4+RGA5m1m2_L5	18
AVR-Pia	RGA4+RGA5m1m2	RGA4+RGA5m1m2_L5	11
AVR-Pia	RGA4+RGA5m1m2	RGA4+RGA5m1m2_L5	45
AVR-Pia	RGA4+RGA5m1m2	RGA4+RGA5m1m2_L5	31
AVR-Pia	RGA4+RGA5m1m2	RGA4+RGA5m1m2_L5	12
AVR-Pia	RGA4+RGA5m1m2	RGA4+RGA5m1m2_L5	46
AVR-Pia	RGA4+RGA5m1m2	RGA4+RGA5m1m2_L5	38
AVR-Pia	RGA4+RGA5m1m2	RGA4+RGA5m1m2_L5	20
AVR-Pia	RGA4+RGA5m1m2	RGA4+RGA5m1m2_L5	11
AVR-Pia	RGA4+RGA5m1m2	RGA4+RGA5m1m2_L5	45
AVR-Pia	RGA4+RGA5m1m2	RGA4+RGA5m1m2_L5	13
AVR-Pia	RGA4+RGA5m1m2	RGA4+RGA5m1m2_L5	19
AVR-Pia	RGA4+RGA5m1m2	RGA4+RGA5m1m2_L5	19
AVR-Pia	RGA4+RGA5m1m2	RGA4+RGA5m1m2_L5	35
AVR-Pia	RGA4+RGA5m1m2	RGA4+RGA5m1m2_L5	12
AVR-Pia	RGA4+RGA5m1m2	RGA4+RGA5m1m2_L5	19
AVR-Pia	RGA4+RGA5m1m2	RGA4+RGA5m1m2_L5	346
AVR-Pia	RGA4+RGA5m1m2	RGA4+RGA5m1m2_L5	344
AVR-Pia	RGA4+RGA5m1m2	RGA4+RGA5m1m2_L5	133
AVR-Pia	RGA4+RGA5m1m2	RGA4+RGA5m1m2_L5	159
AVR-Pia	RGA4+RGA5m1m2	RGA4+RGA5m1m2_L5	177
AVR-Pia	RGA4+RGA5m1m2	RGA4+RGA5m1m2_L5	12
AVR-Pia	RGA4+RGA5m1m2	RGA4+RGA5m1m2_L5	21
AVR-Pia	RGA4+RGA5m1m2	RGA4+RGA5m1m2_L5	71
AVR-Pia	RGA4+RGA5m1m2	RGA4+RGA5m1m2_L5	11
AVR-Pia	RGA4+RGA5m1m2	RGA4+RGA5m1m2_L5	70
AVR-Pia	RGA4+RGA5m1m2	RGA4+RGA5m1m2_L5	59
AVR-Pia	RGA4+RGA5m1m2	RGA4+RGA5m1m2_L5	39
AVR-Pia	RGA4+RGA5m1m2	RGA4+RGA5m1m2_L5	13
AVR-Pia	RGA4+RGA5m1m2	RGA4+RGA5m1m2_L5	48
AVR-Pia	RGA4+RGA5m1m2	RGA4+RGA5m1m2_L5	14
AVR-Pia	RGA4+RGA5m2	RGA4+RGA5m2_L1	61
AVR-Pia	RGA4+RGA5m2	RGA4+RGA5m2_L1	19
AVR-Pia	RGA4+RGA5m2	RGA4+RGA5m2_L1	51
AVR-Pia	RGA4+RGA5m2	RGA4+RGA5m2_L1	17
AVR-Pia	RGA4+RGA5m2	RGA4+RGA5m2_L1	167
AVR-Pia	RGA4+RGA5m2	RGA4+RGA5m2_L1	160
AVR-Pia	RGA4+RGA5m2	RGA4+RGA5m2_L1	68
AVR-Pia	RGA4+RGA5m2	RGA4+RGA5m2_L1	14
AVR-Pia	RGA4+RGA5m2	RGA4+RGA5m2_L1	79
AVR-Pia	RGA4+RGA5m2	RGA4+RGA5m2_L1	20
AVR-Pia	RGA4+RGA5m2	RGA4+RGA5m2_L1	15
AVR-Pia	RGA4+RGA5m2	RGA4+RGA5m2_L1	24
AVR-Pia	RGA4+RGA5m2	RGA4+RGA5m2_L1	18
AVR-Pia	RGA4+RGA5m2	RGA4+RGA5m2_L1	41
AVR-Pia	RGA4+RGA5m2	RGA4+RGA5m2_L1	99
AVR-Pia	RGA4+RGA5m2	RGA4+RGA5m2_L1	32
AVR-Pia	RGA4+RGA5m2	RGA4+RGA5m2_L1	47
AVR-Pia	RGA4+RGA5m2	RGA4+RGA5m2_L1	30
AVR-Pia	RGA4+RGA5m2	RGA4+RGA5m2_L1	196
AVR-Pia	RGA4+RGA5m2	RGA4+RGA5m2_L1	122
AVR-Pia	RGA4+RGA5m2	RGA4+RGA5m2_L1	100
AVR-Pia	RGA4+RGA5m2	RGA4+RGA5m2_L1	174
AVR-Pia	RGA4+RGA5m2	RGA4+RGA5m2_L1	99
AVR-Pia	RGA4+RGA5m2	RGA4+RGA5m2_L1	60
AVR-Pia	RGA4+RGA5m2	RGA4+RGA5m2_L1	148
AVR-Pia	RGA4+RGA5m2	RGA4+RGA5m2_L1	21
AVR-Pia	RGA4+RGA5m2	RGA4+RGA5m2_L1	24
AVR-Pia	RGA4+RGA5m2	RGA4+RGA5m2_L1	15
AVR-Pia	RGA4+RGA5m2	RGA4+RGA5m2_L1	262
AVR-Pia	RGA4+RGA5m2	RGA4+RGA5m2_L1	86
AVR-Pia	RGA4+RGA5m2	RGA4+RGA5m2_L1	19
AVR-Pia	RGA4+RGA5m2	RGA4+RGA5m2_L1	14
AVR-Pia	RGA4+RGA5m2	RGA4+RGA5m2_L1	266
AVR-Pia	RGA4+RGA5m2	RGA4+RGA5m2_L1	17
AVR-Pia	RGA4+RGA5m2	RGA4+RGA5m2_L1	15
AVR-Pia	RGA4+RGA5m2	RGA4+RGA5m2_L1	170
AVR-Pia	RGA4+RGA5m2	RGA4+RGA5m2_L1	58
AVR-Pia	RGA4+RGA5m2	RGA4+RGA5m2_L1	225
AVR-Pia	RGA4+RGA5m2	RGA4+RGA5m2_L1	560
AVR-Pia	RGA4+RGA5m2	RGA4+RGA5m2_L1	182
AVR-Pia	RGA4+RGA5m2	RGA4+RGA5m2_L1	164
AVR-Pia	RGA4+RGA5m2	RGA4+RGA5m2_L1	44
AVR-Pia	RGA4+RGA5m2	RGA4+RGA5m2_L1	362
AVR-Pia	RGA4+RGA5m2	RGA4+RGA5m2_L1	15
AVR-Pia	RGA4+RGA5m2	RGA4+RGA5m2_L1	30
AVR-Pia	RGA4+RGA5m2	RGA4+RGA5m2_L1	144
AVR-Pia	RGA4+RGA5m2	RGA4+RGA5m2_L1	295
AVR-Pia	RGA4+RGA5m2	RGA4+RGA5m2_L1	11
AVR-Pia	RGA4+RGA5m2	RGA4+RGA5m2_L1	79
AVR-Pia	RGA4+RGA5m2	RGA4+RGA5m2_L1	348
AVR-Pia	RGA4+RGA5m2	RGA4+RGA5m2_L1	226
AVR-Pia	RGA4+RGA5m2	RGA4+RGA5m2_L1	171
AVR-Pia	RGA4+RGA5m2	RGA4+RGA5m2_L1	483
AVR-Pia	RGA4+RGA5m2	RGA4+RGA5m2_L1	39
AVR-Pia	RGA4+RGA5m2	RGA4+RGA5m2_L1	134
AVR-Pia	RGA4+RGA5m2	RGA4+RGA5m2_L1	182
AVR-Pia	RGA4+RGA5m2	RGA4+RGA5m2_L1	18
AVR-Pia	RGA4+RGA5m2	RGA4+RGA5m2_L1	343
AVR-Pia	RGA4+RGA5m2	RGA4+RGA5m2_L1	139
AVR-Pia	RGA4+RGA5m2	RGA4+RGA5m2_L1	101
AVR-Pia	RGA4+RGA5m2	RGA4+RGA5m2_L1	780
AVR-Pia	RGA4+RGA5m2	RGA4+RGA5m2_L1	22
AVR-Pia	RGA4+RGA5m2	RGA4+RGA5m2_L1	321
AVR-Pia	RGA4+RGA5m2	RGA4+RGA5m2_L1	26
AVR-Pia	RGA4+RGA5m2	RGA4+RGA5m2_L1	11
AVR-Pia	RGA4+RGA5m2	RGA4+RGA5m2_L1	20
AVR-Pia	RGA4+RGA5m2	RGA4+RGA5m2_L1	20
AVR-Pia	RGA4+RGA5m2	RGA4+RGA5m2_L1	18
AVR-Pia	RGA4+RGA5m2	RGA4+RGA5m2_L1	21
AVR-Pia	RGA4+RGA5m2	RGA4+RGA5m2_L1	11
AVR-Pia	RGA4+RGA5m2	RGA4+RGA5m2_L1	19
AVR-Pia	RGA4+RGA5m2	RGA4+RGA5m2_L1	36
AVR-Pia	RGA4+RGA5m2	RGA4+RGA5m2_L1	14
AVR-Pia	RGA4+RGA5m2	RGA4+RGA5m2_L1	17
AVR-Pia	RGA4+RGA5m2	RGA4+RGA5m2_L1	18
AVR-Pia	RGA4+RGA5m2	RGA4+RGA5m2_L1	44
AVR-Pia	RGA4+RGA5m2	RGA4+RGA5m2_L1	11
AVR-Pia	RGA4+RGA5m2	RGA4+RGA5m2_L1	16
AVR-Pia	RGA4+RGA5m2	RGA4+RGA5m2_L1	13
AVR-Pia	RGA4+RGA5m2	RGA4+RGA5m2_L1	95
AVR-Pia	RGA4+RGA5m2	RGA4+RGA5m2_L1	12
AVR-Pia	RGA4+RGA5m2	RGA4+RGA5m2_L1	17
AVR-Pia	RGA4+RGA5m2	RGA4+RGA5m2_L1	12
AVR-Pia	RGA4+RGA5m2	RGA4+RGA5m2_L1	33
AVR-Pia	RGA4+RGA5m2	RGA4+RGA5m2_L1	128
AVR-Pia	RGA4+RGA5m2	RGA4+RGA5m2_L1	16
AVR-Pia	RGA4+RGA5m2	RGA4+RGA5m2_L1	12
AVR-Pia	RGA4+RGA5m2	RGA4+RGA5m2_L1	26
AVR-Pia	RGA4+RGA5m2	RGA4+RGA5m2_L1	33
AVR-Pia	RGA4+RGA5m2	RGA4+RGA5m2_L1	45
AVR-Pia	RGA4+RGA5m2	RGA4+RGA5m2_L1	11
AVR-Pia	RGA4+RGA5m2	RGA4+RGA5m2_L1	46
AVR-Pia	RGA4+RGA5m2	RGA4+RGA5m2_L1	29
AVR-Pia	RGA4+RGA5m2	RGA4+RGA5m2_L1	125
AVR-Pia	RGA4+RGA5m2	RGA4+RGA5m2_L1	44
AVR-Pia	RGA4+RGA5m2	RGA4+RGA5m2_L1	92
AVR-Pia	RGA4+RGA5m2	RGA4+RGA5m2_L1	13
AVR-Pia	RGA4+RGA5m2	RGA4+RGA5m2_L1	23
AVR-Pia	RGA4+RGA5m2	RGA4+RGA5m2_L1	71
AVR-Pia	RGA4+RGA5m2	RGA4+RGA5m2_L1	27
AVR-Pia	RGA4+RGA5m2	RGA4+RGA5m2_L1	21
AVR-Pia	RGA4+RGA5m2	RGA4+RGA5m2_L1	62
AVR-Pia	RGA4+RGA5m2	RGA4+RGA5m2_L1	24
AVR-Pia	RGA4+RGA5m2	RGA4+RGA5m2_L1	48
AVR-Pia	RGA4+RGA5m2	RGA4+RGA5m2_L1	45
AVR-Pia	RGA4+RGA5m2	RGA4+RGA5m2_L1	93
AVR-Pia	RGA4+RGA5m2	RGA4+RGA5m2_L1	13
AVR-Pia	RGA4+RGA5m2	RGA4+RGA5m2_L1	33
AVR-Pia	RGA4+RGA5m2	RGA4+RGA5m2_L1	11
AVR-Pia	RGA4+RGA5m2	RGA4+RGA5m2_L1	30
AVR-Pia	RGA4+RGA5m2	RGA4+RGA5m2_L1	193
AVR-Pia	RGA4+RGA5m2	RGA4+RGA5m2_L1	11
AVR-Pia	RGA4+RGA5m2	RGA4+RGA5m2_L1	12
AVR-Pia	RGA4+RGA5m2	RGA4+RGA5m2_L1	162
AVR-Pia	RGA4+RGA5m2	RGA4+RGA5m2_L1	52
AVR-Pia	RGA4+RGA5m2	RGA4+RGA5m2_L1	73
AVR-Pia	RGA4+RGA5m2	RGA4+RGA5m2_L1	89
AVR-Pia	RGA4+RGA5m2	RGA4+RGA5m2_L1	46
AVR-Pia	RGA4+RGA5m2	RGA4+RGA5m2_L1	19
AVR-Pia	RGA4+RGA5m2	RGA4+RGA5m2_L1	112
AVR-Pia	RGA4+RGA5m2	RGA4+RGA5m2_L1	16
AVR-Pia	RGA4+RGA5m2	RGA4+RGA5m2_L1	28
AVR-Pia	RGA4+RGA5m2	RGA4+RGA5m2_L1	14
AVR-Pia	RGA4+RGA5m2	RGA4+RGA5m2_L1	32
AVR-Pia	RGA4+RGA5m2	RGA4+RGA5m2_L1	16
AVR-Pia	RGA4+RGA5m2	RGA4+RGA5m2_L1	19
AVR-Pia	RGA4+RGA5m2	RGA4+RGA5m2_L1	13
AVR-Pia	RGA4+RGA5m2	RGA4+RGA5m2_L1	158
AVR-Pia	RGA4+RGA5m2	RGA4+RGA5m2_L1	12
AVR-Pia	RGA4+RGA5m2	RGA4+RGA5m2_L1	56
AVR-Pia	RGA4+RGA5m2	RGA4+RGA5m2_L1	97
AVR-Pia	RGA4+RGA5m2	RGA4+RGA5m2_L1	29
AVR-Pia	RGA4+RGA5m2	RGA4+RGA5m2_L1	85
AVR-Pia	RGA4+RGA5m2	RGA4+RGA5m2_L1	78
AVR-Pia	RGA4+RGA5m2	RGA4+RGA5m2_L1	158
AVR-Pia	RGA4+RGA5m2	RGA4+RGA5m2_L1	29
AVR-Pia	RGA4+RGA5m2	RGA4+RGA5m2_L1	21
AVR-Pia	RGA4+RGA5m2	RGA4+RGA5m2_L1	20
AVR-Pia	RGA4+RGA5m2	RGA4+RGA5m2_L1	20
AVR-Pia	RGA4+RGA5m2	RGA4+RGA5m2_L1	16
AVR-Pia	RGA4+RGA5m2	RGA4+RGA5m2_L1	51
AVR-Pia	RGA4+RGA5m2	RGA4+RGA5m2_L1	19
AVR-Pia	RGA4+RGA5m2	RGA4+RGA5m2_L1	119
AVR-Pia	RGA4+RGA5m2	RGA4+RGA5m2_L1	17
AVR-Pia	RGA4+RGA5m2	RGA4+RGA5m2_L1	56
AVR-Pia	RGA4+RGA5m2	RGA4+RGA5m2_L1	35
AVR-Pia	RGA4+RGA5m2	RGA4+RGA5m2_L1	73
AVR-Pia	RGA4+RGA5m2	RGA4+RGA5m2_L1	52
AVR-Pia	RGA4+RGA5m2	RGA4+RGA5m2_L1	65
AVR-Pia	RGA4+RGA5m2	RGA4+RGA5m2_L1	18
AVR-Pia	RGA4+RGA5m2	RGA4+RGA5m2_L1	171
AVR-Pia	RGA4+RGA5m2	RGA4+RGA5m2_L1	155
AVR-Pia	RGA4+RGA5m2	RGA4+RGA5m2_L1	106
AVR-Pia	RGA4+RGA5m2	RGA4+RGA5m2_L1	15
AVR-Pia	RGA4+RGA5m2	RGA4+RGA5m2_L1	151
AVR-Pia	RGA4+RGA5m2	RGA4+RGA5m2_L1	201
AVR-Pia	RGA4+RGA5m2	RGA4+RGA5m2_L1	22
AVR-Pia	RGA4+RGA5m2	RGA4+RGA5m2_L1	319
AVR-Pia	RGA4+RGA5m2	RGA4+RGA5m2_L1	73
AVR-Pia	RGA4+RGA5m2	RGA4+RGA5m2_L1	26
AVR-Pia	RGA4+RGA5m2	RGA4+RGA5m2_L2	24
AVR-Pia	RGA4+RGA5m2	RGA4+RGA5m2_L2	29
AVR-Pia	RGA4+RGA5m2	RGA4+RGA5m2_L2	16
AVR-Pia	RGA4+RGA5m2	RGA4+RGA5m2_L2	77
AVR-Pia	RGA4+RGA5m2	RGA4+RGA5m2_L2	187
AVR-Pia	RGA4+RGA5m2	RGA4+RGA5m2_L2	193
AVR-Pia	RGA4+RGA5m2	RGA4+RGA5m2_L2	19
AVR-Pia	RGA4+RGA5m2	RGA4+RGA5m2_L2	14
AVR-Pia	RGA4+RGA5m2	RGA4+RGA5m2_L2	56
AVR-Pia	RGA4+RGA5m2	RGA4+RGA5m2_L2	12
AVR-Pia	RGA4+RGA5m2	RGA4+RGA5m2_L2	19
AVR-Pia	RGA4+RGA5m2	RGA4+RGA5m2_L4	15
AVR-Pia	RGA4+RGA5m2	RGA4+RGA5m2_L4	30
AVR-Pia	RGA4+RGA5m2	RGA4+RGA5m2_L4	86
AVR-Pia	RGA4+RGA5m2	RGA4+RGA5m2_L4	13
AVR-Pia	RGA4+RGA5m2	RGA4+RGA5m2_L4	59
AVR-Pia	RGA4+RGA5m2	RGA4+RGA5m2_L4	53
AVR-Pia	RGA4+RGA5m2	RGA4+RGA5m2_L4	98
AVR-Pia	RGA4+RGA5m2	RGA4+RGA5m2_L4	36
AVR-Pia	RGA4+RGA5m2	RGA4+RGA5m2_L4	103
AVR-Pia	RGA4+RGA5m2	RGA4+RGA5m2_L4	45
AVR-Pia	RGA4+RGA5m2	RGA4+RGA5m2_L4	39
AVR-Pia	RGA4+RGA5m2	RGA4+RGA5m2_L4	145
AVR-Pia	RGA4+RGA5m2	RGA4+RGA5m2_L4	18
AVR-Pia	RGA4+RGA5m2	RGA4+RGA5m2_L4	45
AVR-Pia	RGA4+RGA5m2	RGA4+RGA5m2_L4	53
AVR-Pia	RGA4+RGA5m2	RGA4+RGA5m2_L4	13
AVR-Pia	RGA4+RGA5m2	RGA4+RGA5m2_L4	35
AVR-Pia	RGA4+RGA5m2	RGA4+RGA5m2_L4	48
AVR-Pia	RGA4+RGA5m2	RGA4+RGA5m2_L4	12
AVR-Pia	RGA4+RGA5m2	RGA4+RGA5m2_L4	70
AVR-Pia	RGA4+RGA5m2	RGA4+RGA5m2_L4	37
AVR-Pia	RGA4+RGA5m2	RGA4+RGA5m2_L4	32
AVR-Pia	RGA4+RGA5m2	RGA4+RGA5m2_L4	32
AVR-Pia	RGA4+RGA5m2	RGA4+RGA5m2_L4	83
AVR-Pia	RGA4+RGA5m2	RGA4+RGA5m2_L4	21
AVR-Pia	RGA4+RGA5m2	RGA4+RGA5m2_L4	13
AVR-Pia	RGA4+RGA5m2	RGA4+RGA5m2_L4	20
AVR-Pia	RGA4+RGA5m2	RGA4+RGA5m2_L4	51
AVR-Pia	RGA4+RGA5m2	RGA4+RGA5m2_L4	17
AVR-Pia	RGA4+RGA5m2	RGA4+RGA5m2_L4	24
AVR-Pia	RGA4+RGA5m2	RGA4+RGA5m2_L4	87
AVR-Pia	RGA4+RGA5m2	RGA4+RGA5m2_L4	19
AVR-Pia	RGA4+RGA5m2	RGA4+RGA5m2_L5	183
AVR-Pia	RGA4+RGA5m2	RGA4+RGA5m2_L5	56
AVR-Pia	RGA4+RGA5m2	RGA4+RGA5m2_L5	74
AVR-Pia	RGA4+RGA5m2	RGA4+RGA5m2_L5	90
AVR-Pia	RGA4+RGA5m2	RGA4+RGA5m2_L5	25
AVR-Pia	RGA4+RGA5m2	RGA4+RGA5m2_L5	13
AVR-Pia	RGA4+RGA5m2	RGA4+RGA5m2_L5	74
AVR-Pia	RGA4+RGA5m2	RGA4+RGA5m2_L5	467
AVR-Pia	RGA4+RGA5m2	RGA4+RGA5m2_L5	175
AVR-Pia	RGA4+RGA5m2	RGA4+RGA5m2_L5	167
AVR-Pia	RGA4+RGA5m2	RGA4+RGA5m2_L5	267
AVR-Pia	RGA4+RGA5m2	RGA4+RGA5m2_L5	370
AVR-Pia	RGA4+RGA5m2	RGA4+RGA5m2_L5	103
AVR-Pia	RGA4+RGA5m2	RGA4+RGA5m2_L5	93
AVR-Pia	RGA4+RGA5m2	RGA4+RGA5m2_L5	113
AVR-Pia	RGA4+RGA5m2	RGA4+RGA5m2_L5	11
AVR-Pia	RGA4+RGA5m2	RGA4+RGA5m2_L5	199
AVR-Pia	RGA4+RGA5m2	RGA4+RGA5m2_L5	16
AVR-Pia	RGA4+RGA5m2	RGA4+RGA5m2_L5	408
AVR-Pia	RGA4+RGA5m2	RGA4+RGA5m2_L5	78
AVR-Pia	RGA4+RGA5m2	RGA4+RGA5m2_L5	123
AVR-Pia	RGA4+RGA5m2	RGA4+RGA5m2_L5	128
AVR-Pia	RGA4+RGA5m2	RGA4+RGA5m2_L5	61
AVR-Pia	RGA4+RGA5m2	RGA4+RGA5m2_L5	29
AVR-Pia	RGA4+RGA5m2	RGA4+RGA5m2_L5	258
AVR-Pia	RGA4+RGA5m2	RGA4+RGA5m2_L5	50
AVR-Pia	RGA4+RGA5m2	RGA4+RGA5m2_L5	42
AVR-Pia	RGA4+RGA5m2	RGA4+RGA5m2_L5	60
AVR-Pia	RGA4+RGA5m2	RGA4+RGA5m2_L5	62
AVR-Pia	RGA4+RGA5m2	RGA4+RGA5m2_L5	11
AVR-Pia	RGA4+RGA5m2	RGA4+RGA5m2_L5	57
AVR-Pia	RGA4+RGA5m2	RGA4+RGA5m2_L5	11
AVR-Pia	RGA4+RGA5m2	RGA4+RGA5m2_L5	18
AVR-Pia	RGA4+RGA5m2	RGA4+RGA5m2_L5	122
AVR-Pia	RGA4+RGA5m2	RGA4+RGA5m2_L5	20
AVR-Pia	RGA4+RGA5m2	RGA4+RGA5m2_L5	20
AVR-Pia	RGA4+RGA5m2	RGA4+RGA5m2_L5	17
AVR-Pia	RGA4+RGA5m2	RGA4+RGA5m2_L5	122
AVR-Pia	RGA4+RGA5m2	RGA4+RGA5m2_L5	86
AVR-Pia	RGA4+RGA5m2	RGA4+RGA5m2_L5	33
AVR-Pia	RGA4+RGA5m2	RGA4+RGA5m2_L5	63
AVR-Pia	RGA4+RGA5m2	RGA4+RGA5m2_L5	157
AVR-Pia	RGA4+RGA5m2	RGA4+RGA5m2_L5	184
AVR-Pia	RGA4+RGA5m2	RGA4+RGA5m2_L5	53
AVR-Pia	RGA4+RGA5m2	RGA4+RGA5m2_L5	69
AVR-Pia	RGA4+RGA5m2	RGA4+RGA5m2_L5	52
AVR-Pia	RGA4+RGA5m2	RGA4+RGA5m2_L5	11
AVR-Pia	RGA4+RGA5m2	RGA4+RGA5m2_L5	21
AVR-Pia	RGA4+RGA5m2	RGA4+RGA5m2_L5	21
AVR-Pia	RGA4+RGA5m2	RGA4+RGA5m2_L5	15
AVR-Pia	RGA4+RGA5m2	RGA4+RGA5m2_L5	18
AVR-Pia	RGA4+RGA5m2	RGA4+RGA5m2_L5	100
AVR-Pia	RGA4+RGA5m2	RGA4+RGA5m2_L5	242
AVR-Pia	RGA4+RGA5m2	RGA4+RGA5m2_L5	18
AVR-Pia	RGA4+RGA5m2	RGA4+RGA5m2_L5	94
AVR-Pia	RGA4+RGA5m2	RGA4+RGA5m2_L5	51
AVR-Pia	RGA4+RGA5m2	RGA4+RGA5m2_L5	256
AVR-Pia	RGA4+RGA5m2	RGA4+RGA5m2_L5	145
AVR-Pia	RGA4+RGA5m2	RGA4+RGA5m2_L5	95
AVR-Pia	RGA4+RGA5m2	RGA4+RGA5m2_L5	80
AVR-Pia	RGA4+RGA5m2	RGA4+RGA5m2_L5	14
AVR-Pia	RGA4+RGA5m2	RGA4+RGA5m2_L5	39
AVR-Pia	RGA4+RGA5m2	RGA4+RGA5m2_L5	12
AVR-Pia	RGA4+RGA5m2	RGA4+RGA5m2_L5	141
AVR-Pia	RGA4+RGA5m2	RGA4+RGA5m2_L5	12
AVR-Pia	RGA4+RGA5m2	RGA4+RGA5m2_L5	44
AVR-Pia	RGA4+RGA5m2	RGA4+RGA5m2_L5	88
AVR-Pia	RGA4+RGA5m2	RGA4+RGA5m2_L5	16
AVR-Pia	RGA4+RGA5m2	RGA4+RGA5m2_L5	138
AVR-Pia	RGA4+RGA5m2	RGA4+RGA5m2_L5	11
AVR-Pia	RGA4+RGA5m2	RGA4+RGA5m2_L5	107
AVR-Pia	RGA4+RGA5m2	RGA4+RGA5m2_L5	104
AVR-Pia	RGA4+RGA5m2	RGA4+RGA5m2_L5	31
AVR-Pia	RGA4+RGA5m2	RGA4+RGA5m2_L5	12
AVR-Pia	RGA4+RGA5m2	RGA4+RGA5m2_L5	154
AVR-Pia	RGA4+RGA5m2	RGA4+RGA5m2_L5	35
AVR-Pia	RGA4+RGA5m2	RGA4+RGA5m2_L5	59
AVR-Pia	RGA4+RGA5m2	RGA4+RGA5m2_L5	101
AVR-Pia	RGA4+RGA5m2	RGA4+RGA5m2_L5	31
AVR-Pia	RGA4+RGA5m2	RGA4+RGA5m2_L5	33
AVR-Pia	RGA4+RGA5m2	RGA4+RGA5m2_L5	60
AVR-Pia	RGA4+RGA5m2	RGA4+RGA5m2_L5	15
AVR-Pia	RGA4+RGA5m2	RGA4+RGA5m2_L5	22
AVR-Pia	RGA4+RGA5m2	RGA4+RGA5m2_L5	680
AVR-Pia	RGA4+RGA5m2	RGA4+RGA5m2_L5	15
AVR-Pia	RGA4+RGA5m2	RGA4+RGA5m2_L5	22
AVR-Pia	RGA4+RGA5m2	RGA4+RGA5m2_L5	97
AVR-Pia	RGA4+RGA5m2	RGA4+RGA5m2_L5	15
AVR-Pia	RGA4+RGA5m2	RGA4+RGA5m2_L5	63
AVR-Pia	RGA4+RGA5m2	RGA4+RGA5m2_L5	76
AVR-Pia	RGA4+RGA5m2	RGA4+RGA5m2_L5	15
AVR-Pia	RGA4+RGA5m2	RGA4+RGA5m2_L5	74
AVR-Pia	RGA4+RGA5m2	RGA4+RGA5m2_L5	122
AVR-Pia	RGA4+RGA5m2	RGA4+RGA5m2_L5	11
AVR-Pia	RGA4+RGA5m2	RGA4+RGA5m2_L5	179
AVR-Pia	RGA4+RGA5m2	RGA4+RGA5m2_L5	231
AVR-Pia	RGA4+RGA5m2	RGA4+RGA5m2_L5	27
AVR-Pia	RGA4+RGA5m2	RGA4+RGA5m2_L5	57
AVR-Pia	RGA4+RGA5m2	RGA4+RGA5m2_L5	142
AVR-Pia	RGA4+RGA5m2	RGA4+RGA5m2_L5	100
AVR-Pia	RGA4+RGA5m2	RGA4+RGA5m2_L5	21
AVR-Pia	RGA4+RGA5m2	RGA4+RGA5m2_L5	16
AVR-Pia	RGA4+RGA5m2	RGA4+RGA5m2_L5	15
AVR-Pia	RGA4+RGA5m2	RGA4+RGA5m2_L5	53
AVR-Pia	RGA4+RGA5m2	RGA4+RGA5m2_L5	16
AVR-Pia	RGA4+RGA5m2	RGA4+RGA5m2_L5	53
AVR-Pia	RGA4+RGA5m2	RGA4+RGA5m2_L5	123
AVR-Pia	RGA4+RGA5m2	RGA4+RGA5m2_L5	54
AVR-Pia	RGA4+RGA5m2	RGA4+RGA5m2_L5	111
AVR-Pia	RGA4+RGA5m2	RGA4+RGA5m2_L5	46
AVR-Pia	RGA4+RGA5m2	RGA4+RGA5m2_L5	13
AVR-Pia	RGA4+RGA5m2	RGA4+RGA5m2_L5	55
AVR-Pia	RGA4+RGA5m2	RGA4+RGA5m2_L5	169
AVR-Pia	RGA4+RGA5m2	RGA4+RGA5m2_L5	118
AVR-Pia	RGA4+RGA5m2	RGA4+RGA5m2_L5	207
AVR-Pia	RGA4+RGA5m2	RGA4+RGA5m2_L5	94
AVR-Pia	RGA4+RGA5m2	RGA4+RGA5m2_L5	31
AVR-Pia	RGA4+RGA5m2	RGA4+RGA5m2_L5	145
AVR-Pia	RGA4+RGA5m2	RGA4+RGA5m2_L5	137
AVR-Pia	RGA4+RGA5m2	RGA4+RGA5m2_L5	24
AVR-Pia	RGA4+RGA5m2	RGA4+RGA5m2_L5	623
AVR-Pia	RGA4+RGA5m2	RGA4+RGA5m2_L5	143
AVR-Pia	RGA4+RGA5m2	RGA4+RGA5m2_L5	112
AVR-Pia	RGA4+RGA5m2	RGA4+RGA5m2_L5	60
AVR-Pia	RGA4+RGA5m2	RGA4+RGA5m2_L5	95
AVR-Pia	RGA4+RGA5m2	RGA4+RGA5m2_L5	146
AVR-Pia	RGA4+RGA5m2	RGA4+RGA5m2_L5	134
AVR-Pia	RGA4+RGA5m2	RGA4+RGA5m2_L5	18
AVR-Pia	RGA4+RGA5m2	RGA4+RGA5m2_L5	42
AVR-Pia	RGA4+RGA5m2	RGA4+RGA5m2_L5	126
AVR-Pia	RGA4+RGA5m2	RGA4+RGA5m2_L5	24
AVR-Pia	RGA4+RGA5m2	RGA4+RGA5m2_L5	89
AVR-Pia	RGA4+RGA5m2	RGA4+RGA5m2_L5	242
AVR-Pia	RGA4+RGA5m2	RGA4+RGA5m2_L5	71
AVR-Pia	RGA4+RGA5m2	RGA4+RGA5m2_L5	139
AVR-Pia	RGA4+RGA5m2	RGA4+RGA5m2_L5	248
AVR-Pia	RGA4+RGA5m2	RGA4+RGA5m2_L5	159
AVR-Pia	RGA4+RGA5m2	RGA4+RGA5m2_L5	412
AVR-Pia	RGA4+RGA5m2	RGA4+RGA5m2_L5	18
AVR-Pia	RGA4+RGA5m2	RGA4+RGA5m2_L5	54
AVR-Pia	RGA4+RGA5m2	RGA4+RGA5m2_L5	70
AVR-Pia	RGA4+RGA5m2	RGA4+RGA5m2_L5	139
AVR-Pia	RGA4+RGA5m2	RGA4+RGA5m2_L5	38
AVR-Pia	RGA4+RGA5m2	RGA4+RGA5m2_L5	75
AVR-Pia	RGA4+RGA5m2	RGA4+RGA5m2_L5	117
AVR-Pia	RGA4+RGA5m2	RGA4+RGA5m2_L5	602
AVR-Pia	RGA4+RGA5m2	RGA4+RGA5m2_L5	58
AVR-Pia	RGA4+RGA5m2	RGA4+RGA5m2_L5	151
AVR-Pia	RGA4+RGA5m2	RGA4+RGA5m2_L5	57
AVR-Pia	RGA4+RGA5m2	RGA4+RGA5m2_L5	24
AVR-Pia	RGA4+RGA5m2	RGA4+RGA5m2_L5	11
AVR-Pia	RGA4+RGA5m2	RGA4+RGA5m2_L5	218
AVR-Pia	RGA4+RGA5m2	RGA4+RGA5m2_L5	347
AVR-Pia	RGA4+RGA5m2	RGA4+RGA5m2_L5	20
AVR-Pia	RGA4+RGA5m2	RGA4+RGA5m2_L5	43
AVR-Pia	RGA4+RGA5m2	RGA4+RGA5m2_L5	188
AVR-Pia	RGA4+RGA5m2	RGA4+RGA5m2_L5	76
AVR-Pia	RGA4+RGA5m2	RGA4+RGA5m2_L5	14
AVR-Pia	RGA4+RGA5m2	RGA4+RGA5m2_L5	194
AVR-Pia	RGA4+RGA5m2	RGA4+RGA5m2_L5	39
AVR-Pia	RGA4+RGA5m2	RGA4+RGA5m2_L5	392
AVR-Pia	RGA4+RGA5m2	RGA4+RGA5m2_L5	32
AVR-Pia	RGA4+RGA5m2	RGA4+RGA5m2_L5	22
AVR-Pia	RGA4+RGA5m2	RGA4+RGA5m2_L5	36
AVR-Pia	RGA4+RGA5m2	RGA4+RGA5m2_L5	154
AVR-Pia	RGA4+RGA5m2	RGA4+RGA5m2_L5	39
AVR-Pia	RGA4+RGA5m2	RGA4+RGA5m2_L5	99
AVR-Pia	RGA4+RGA5m2	RGA4+RGA5m2_L5	95
AVR-Pia	RGA4+RGA5m2	RGA4+RGA5m2_L5	108
AVR-Pia	RGA4+RGA5m2	RGA4+RGA5m2_L5	52
AVR-Pia	RGA4+RGA5m2	RGA4+RGA5m2_L5	33
AVR-Pia	RGA4+RGA5m2	RGA4+RGA5m2_L5	394
AVR-Pia	RGA4+RGA5m2	RGA4+RGA5m2_L5	17
AVR-Pia	RGA4+RGA5m2	RGA4+RGA5m2_L5	193
AVR-Pia	RGA4+RGA5m2	RGA4+RGA5m2_L5	117
AVR-Pia	RGA4+RGA5m2	RGA4+RGA5m2_L5	293
AVR-Pia	RGA4+RGA5m2	RGA4+RGA5m2_L5	36
AVR-Pia	RGA4+RGA5m2	RGA4+RGA5m2_L5	45
AVR-Pia	RGA4+RGA5m2	RGA4+RGA5m2_L5	218
AVR-Pia	RGA4+RGA5m2	RGA4+RGA5m2_L5	53
AVR-Pia	RGA4+RGA5m2	RGA4+RGA5m2_L5	55
AVR-Pia	RGA4+RGA5m2	RGA4+RGA5m2_L5	418
AVR-Pia	RGA4+RGA5m2	RGA4+RGA5m2_L5	42
AVR-Pia	RGA4+RGA5m2	RGA4+RGA5m2_L5	42
AVR-Pia	RGA4+RGA5m2	RGA4+RGA5m2_L5	21
AVR-Pia	RGA4+RGA5m2	RGA4+RGA5m2_L5	34
AVR-Pia	RGA4+RGA5m2	RGA4+RGA5m2_L5	265
AVR-Pia	RGA4+RGA5m2	RGA4+RGA5m2_L5	358
AVR-Pia	RGA4+RGA5m2	RGA4+RGA5m2_L5	13
AVR-Pia	RGA4+RGA5m2	RGA4+RGA5m2_L5	13
AVR-Pia	RGA4+RGA5m2	RGA4+RGA5m2_L5	11
AVR-Pia	RGA4+RGA5m2	RGA4+RGA5m2_L5	85
AVR-Pia	RGA4+RGA5m2	RGA4+RGA5m2_L5	51
AVR-Pia	RGA4+RGA5m2	RGA4+RGA5m2_L5	11
AVR-Pia	RGA4+RGA5m2	RGA4+RGA5m2_L5	11
AVR-Pia	RGA4+RGA5m2	RGA4+RGA5m2_L5	52
AVR-Pia	RGA4+RGA5m2	RGA4+RGA5m2_L5	83
AVR-Pia	RGA4+RGA5m2	RGA4+RGA5m2_L5	29
AVR-Pia	RGA4+RGA5m2	RGA4+RGA5m2_L5	18
AVR-PikD	RGA4+GFP	RGA4+GFP_L12	115
AVR-PikD	RGA4+GFP	RGA4+GFP_L12	35
AVR-PikD	RGA4+GFP	RGA4+GFP_L12	42
AVR-PikD	RGA4+GFP	RGA4+GFP_L12	149
AVR-PikD	RGA4+GFP	RGA4+GFP_L12	38
AVR-PikD	RGA4+GFP	RGA4+GFP_L12	60
AVR-PikD	RGA4+GFP	RGA4+GFP_L12	61
AVR-PikD	RGA4+GFP	RGA4+GFP_L12	47
AVR-PikD	RGA4+GFP	RGA4+GFP_L12	219
AVR-PikD	RGA4+GFP	RGA4+GFP_L12	223
AVR-PikD	RGA4+GFP	RGA4+GFP_L12	134
AVR-PikD	RGA4+GFP	RGA4+GFP_L12	210
AVR-PikD	RGA4+GFP	RGA4+GFP_L12	22
AVR-PikD	RGA4+GFP	RGA4+GFP_L12	15
AVR-PikD	RGA4+GFP	RGA4+GFP_L12	85
AVR-PikD	RGA4+GFP	RGA4+GFP_L12	12
AVR-PikD	RGA4+GFP	RGA4+GFP_L12	47
AVR-PikD	RGA4+GFP	RGA4+GFP_L12	69
AVR-PikD	RGA4+GFP	RGA4+GFP_L12	93
AVR-PikD	RGA4+GFP	RGA4+GFP_L12	112
AVR-PikD	RGA4+GFP	RGA4+GFP_L12	236
AVR-PikD	RGA4+GFP	RGA4+GFP_L12	21
AVR-PikD	RGA4+GFP	RGA4+GFP_L12	88
AVR-PikD	RGA4+GFP	RGA4+GFP_L12	24
AVR-PikD	RGA4+GFP	RGA4+GFP_L12	320
AVR-PikD	RGA4+GFP	RGA4+GFP_L12	261
AVR-PikD	RGA4+GFP	RGA4+GFP_L12	137
AVR-PikD	RGA4+GFP	RGA4+GFP_L12	601
AVR-PikD	RGA4+GFP	RGA4+GFP_L12	273
AVR-PikD	RGA4+GFP	RGA4+GFP_L12	65
AVR-PikD	RGA4+GFP	RGA4+GFP_L12	308
AVR-PikD	RGA4+GFP	RGA4+GFP_L12	241
AVR-PikD	RGA4+GFP	RGA4+GFP_L12	93
AVR-PikD	RGA4+GFP	RGA4+GFP_L12	506
AVR-PikD	RGA4+GFP	RGA4+GFP_L12	49
AVR-PikD	RGA4+GFP	RGA4+GFP_L12	14
AVR-PikD	RGA4+GFP	RGA4+GFP_L12	12
AVR-PikD	RGA4+GFP	RGA4+GFP_L12	96
AVR-PikD	RGA4+GFP	RGA4+GFP_L12	157
AVR-PikD	RGA4+GFP	RGA4+GFP_L12	132
AVR-PikD	RGA4+GFP	RGA4+GFP_L12	399
AVR-PikD	RGA4+GFP	RGA4+GFP_L12	14
AVR-PikD	RGA4+GFP	RGA4+GFP_L12	18
AVR-PikD	RGA4+GFP	RGA4+GFP_L12	114
AVR-PikD	RGA4+GFP	RGA4+GFP_L12	28
AVR-PikD	RGA4+GFP	RGA4+GFP_L12	191
AVR-PikD	RGA4+GFP	RGA4+GFP_L12	195
AVR-PikD	RGA4+GFP	RGA4+GFP_L12	347
AVR-PikD	RGA4+GFP	RGA4+GFP_L12	177
AVR-PikD	RGA4+GFP	RGA4+GFP_L12	54
AVR-PikD	RGA4+GFP	RGA4+GFP_L12	82
AVR-PikD	RGA4+GFP	RGA4+GFP_L12	17
AVR-PikD	RGA4+GFP	RGA4+GFP_L12	21
AVR-PikD	RGA4+GFP	RGA4+GFP_L12	67
AVR-PikD	RGA4+GFP	RGA4+GFP_L12	23
AVR-PikD	RGA4+GFP	RGA4+GFP_L12	104
AVR-PikD	RGA4+GFP	RGA4+GFP_L12	61
AVR-PikD	RGA4+GFP	RGA4+GFP_L12	83
AVR-PikD	RGA4+GFP	RGA4+GFP_L12	46
AVR-PikD	RGA4+GFP	RGA4+GFP_L12	48
AVR-PikD	RGA4+GFP	RGA4+GFP_L12	132
AVR-PikD	RGA4+GFP	RGA4+GFP_L12	17
AVR-PikD	RGA4+GFP	RGA4+GFP_L12	186
AVR-PikD	RGA4+GFP	RGA4+GFP_L12	79
AVR-PikD	RGA4+GFP	RGA4+GFP_L12	184
AVR-PikD	RGA4+GFP	RGA4+GFP_L12	17
AVR-PikD	RGA4+GFP	RGA4+GFP_L12	153
AVR-PikD	RGA4+GFP	RGA4+GFP_L12	92
AVR-PikD	RGA4+GFP	RGA4+GFP_L12	257
AVR-PikD	RGA4+GFP	RGA4+GFP_L12	114
AVR-PikD	RGA4+GFP	RGA4+GFP_L12	88
AVR-PikD	RGA4+GFP	RGA4+GFP_L12	310
AVR-PikD	RGA4+GFP	RGA4+GFP_L12	53
AVR-PikD	RGA4+GFP	RGA4+GFP_L12	228
AVR-PikD	RGA4+GFP	RGA4+GFP_L12	653
AVR-PikD	RGA4+GFP	RGA4+GFP_L12	463
AVR-PikD	RGA4+GFP	RGA4+GFP_L12	59
AVR-PikD	RGA4+GFP	RGA4+GFP_L12	35
AVR-PikD	RGA4+GFP	RGA4+GFP_L12	559
AVR-PikD	RGA4+GFP	RGA4+GFP_L12	114
AVR-PikD	RGA4+GFP	RGA4+GFP_L12	578
AVR-PikD	RGA4+GFP	RGA4+GFP_L12	465
AVR-PikD	RGA4+GFP	RGA4+GFP_L12	68
AVR-PikD	RGA4+GFP	RGA4+GFP_L12	28
AVR-PikD	RGA4+GFP	RGA4+GFP_L12	55
AVR-PikD	RGA4+GFP	RGA4+GFP_L12	359
AVR-PikD	RGA4+GFP	RGA4+GFP_L12	320
AVR-PikD	RGA4+GFP	RGA4+GFP_L12	63
AVR-PikD	RGA4+GFP	RGA4+GFP_L12	400
AVR-PikD	RGA4+GFP	RGA4+GFP_L12	115
AVR-PikD	RGA4+GFP	RGA4+GFP_L12	237
AVR-PikD	RGA4+GFP	RGA4+GFP_L12	55
AVR-PikD	RGA4+GFP	RGA4+GFP_L12	25
AVR-PikD	RGA4+GFP	RGA4+GFP_L12	60
AVR-PikD	RGA4+GFP	RGA4+GFP_L12	29
AVR-PikD	RGA4+GFP	RGA4+GFP_L12	133
AVR-PikD	RGA4+GFP	RGA4+GFP_L12	103
AVR-PikD	RGA4+GFP	RGA4+GFP_L12	17
AVR-PikD	RGA4+GFP	RGA4+GFP_L12	406
AVR-PikD	RGA4+GFP	RGA4+GFP_L12	56
AVR-PikD	RGA4+GFP	RGA4+GFP_L12	210
AVR-PikD	RGA4+GFP	RGA4+GFP_L12	42
AVR-PikD	RGA4+GFP	RGA4+GFP_L12	36
AVR-PikD	RGA4+GFP	RGA4+GFP_L12	43
AVR-PikD	RGA4+GFP	RGA4+GFP_L12	316
AVR-PikD	RGA4+GFP	RGA4+GFP_L12	264
AVR-PikD	RGA4+GFP	RGA4+GFP_L12	43
AVR-PikD	RGA4+GFP	RGA4+GFP_L12	91
AVR-PikD	RGA4+GFP	RGA4+GFP_L12	254
AVR-PikD	RGA4+GFP	RGA4+GFP_L12	119
AVR-PikD	RGA4+GFP	RGA4+GFP_L12	455
AVR-PikD	RGA4+GFP	RGA4+GFP_L12	135
AVR-PikD	RGA4+GFP	RGA4+GFP_L12	125
AVR-PikD	RGA4+GFP	RGA4+GFP_L12	174
AVR-PikD	RGA4+GFP	RGA4+GFP_L12	256
AVR-PikD	RGA4+GFP	RGA4+GFP_L12	339
AVR-PikD	RGA4+GFP	RGA4+GFP_L12	197
AVR-PikD	RGA4+GFP	RGA4+GFP_L12	105
AVR-PikD	RGA4+GFP	RGA4+GFP_L12	16
AVR-PikD	RGA4+GFP	RGA4+GFP_L12	466
AVR-PikD	RGA4+GFP	RGA4+GFP_L12	20
AVR-PikD	RGA4+GFP	RGA4+GFP_L12	259
AVR-PikD	RGA4+GFP	RGA4+GFP_L12	129
AVR-PikD	RGA4+GFP	RGA4+GFP_L12	91
AVR-PikD	RGA4+GFP	RGA4+GFP_L12	38
AVR-PikD	RGA4+GFP	RGA4+GFP_L12	369
AVR-PikD	RGA4+GFP	RGA4+GFP_L12	332
AVR-PikD	RGA4+GFP	RGA4+GFP_L12	365
AVR-PikD	RGA4+GFP	RGA4+GFP_L12	142
AVR-PikD	RGA4+GFP	RGA4+GFP_L12	199
AVR-PikD	RGA4+GFP	RGA4+GFP_L12	534
AVR-PikD	RGA4+GFP	RGA4+GFP_L12	156
AVR-PikD	RGA4+GFP	RGA4+GFP_L12	117
AVR-PikD	RGA4+GFP	RGA4+GFP_L12	43
AVR-PikD	RGA4+GFP	RGA4+GFP_L12	119
AVR-PikD	RGA4+GFP	RGA4+GFP_L12	503
AVR-PikD	RGA4+GFP	RGA4+GFP_L12	367
AVR-PikD	RGA4+GFP	RGA4+GFP_L12	314
AVR-PikD	RGA4+GFP	RGA4+GFP_L12	841
AVR-PikD	RGA4+GFP	RGA4+GFP_L12	184
AVR-PikD	RGA4+GFP	RGA4+GFP_L12	178
AVR-PikD	RGA4+GFP	RGA4+GFP_L12	605
AVR-PikD	RGA4+GFP	RGA4+GFP_L12	100
AVR-PikD	RGA4+GFP	RGA4+GFP_L12	50
AVR-PikD	RGA4+GFP	RGA4+GFP_L12	11
AVR-PikD	RGA4+GFP	RGA4+GFP_L12	168
AVR-PikD	RGA4+GFP	RGA4+GFP_L12	85
AVR-PikD	RGA4+GFP	RGA4+GFP_L12	11
AVR-PikD	RGA4+GFP	RGA4+GFP_L12	33
AVR-PikD	RGA4+GFP	RGA4+GFP_L12	85
AVR-PikD	RGA4+GFP	RGA4+GFP_L12	73
AVR-PikD	RGA4+GFP	RGA4+GFP_L12	39
AVR-PikD	RGA4+GFP	RGA4+GFP_L12	186
AVR-PikD	RGA4+GFP	RGA4+GFP_L12	31
AVR-PikD	RGA4+GFP	RGA4+GFP_L12	15
AVR-PikD	RGA4+GFP	RGA4+GFP_L12	30
AVR-PikD	RGA4+GFP	RGA4+GFP_L12	351
AVR-PikD	RGA4+GFP	RGA4+GFP_L12	73
AVR-PikD	RGA4+GFP	RGA4+GFP_L12	18
AVR-PikD	RGA4+GFP	RGA4+GFP_L12	519
AVR-PikD	RGA4+GFP	RGA4+GFP_L12	17
AVR-PikD	RGA4+GFP	RGA4+GFP_L12	180
AVR-PikD	RGA4+GFP	RGA4+GFP_L12	360
AVR-PikD	RGA4+GFP	RGA4+GFP_L12	40
AVR-PikD	RGA4+GFP	RGA4+GFP_L12	130
AVR-PikD	RGA4+GFP	RGA4+GFP_L12	578
AVR-PikD	RGA4+GFP	RGA4+GFP_L12	580
AVR-PikD	RGA4+GFP	RGA4+GFP_L12	13
AVR-PikD	RGA4+GFP	RGA4+GFP_L12	156
AVR-PikD	RGA4+GFP	RGA4+GFP_L12	23
AVR-PikD	RGA4+GFP	RGA4+GFP_L12	174
AVR-PikD	RGA4+GFP	RGA4+GFP_L12	25
AVR-PikD	RGA4+GFP	RGA4+GFP_L12	115
AVR-PikD	RGA4+GFP	RGA4+GFP_L12	13
AVR-PikD	RGA4+GFP	RGA4+GFP_L12	673
AVR-PikD	RGA4+GFP	RGA4+GFP_L12	439
AVR-PikD	RGA4+GFP	RGA4+GFP_L12	11
AVR-PikD	RGA4+GFP	RGA4+GFP_L12	108
AVR-PikD	RGA4+GFP	RGA4+GFP_L12	25
AVR-PikD	RGA4+GFP	RGA4+GFP_L12	15
AVR-PikD	RGA4+GFP	RGA4+GFP_L12	24
AVR-PikD	RGA4+GFP	RGA4+GFP_L12	65
AVR-PikD	RGA4+GFP	RGA4+GFP_L12	56
AVR-PikD	RGA4+GFP	RGA4+GFP_L12	203
AVR-PikD	RGA4+GFP	RGA4+GFP_L12	82
AVR-PikD	RGA4+GFP	RGA4+GFP_L12	67
AVR-PikD	RGA4+GFP	RGA4+GFP_L12	275
AVR-PikD	RGA4+GFP	RGA4+GFP_L12	337
AVR-PikD	RGA4+GFP	RGA4+GFP_L12	777
AVR-PikD	RGA4+GFP	RGA4+GFP_L12	95
AVR-PikD	RGA4+GFP	RGA4+GFP_L12	35
AVR-PikD	RGA4+GFP	RGA4+GFP_L12	2398
AVR-PikD	RGA4+GFP	RGA4+GFP_L12	30
AVR-PikD	RGA4+GFP	RGA4+GFP_L12	11
AVR-PikD	RGA4+GFP	RGA4+GFP_L12	199
AVR-PikD	RGA4+GFP	RGA4+GFP_L12	360
AVR-PikD	RGA4+GFP	RGA4+GFP_L12	74
AVR-PikD	RGA4+GFP	RGA4+GFP_L12	43
AVR-PikD	RGA4+GFP	RGA4+GFP_L12	69
AVR-PikD	RGA4+GFP	RGA4+GFP_L12	106
AVR-PikD	RGA4+GFP	RGA4+GFP_L12	72
AVR-PikD	RGA4+GFP	RGA4+GFP_L12	58
AVR-PikD	RGA4+GFP	RGA4+GFP_L12	65
AVR-PikD	RGA4+GFP	RGA4+GFP_L12	126
AVR-PikD	RGA4+GFP	RGA4+GFP_L12	78
AVR-PikD	RGA4+GFP	RGA4+GFP_L12	17
AVR-PikD	RGA4+GFP	RGA4+GFP_L12	217
AVR-PikD	RGA4+GFP	RGA4+GFP_L12	69
AVR-PikD	RGA4+GFP	RGA4+GFP_L12	200
AVR-PikD	RGA4+GFP	RGA4+GFP_L12	113
AVR-PikD	RGA4+GFP	RGA4+GFP_L12	192
AVR-PikD	RGA4+GFP	RGA4+GFP_L12	467
AVR-PikD	RGA4+GFP	RGA4+GFP_L12	290
AVR-PikD	RGA4+GFP	RGA4+GFP_L12	546
AVR-PikD	RGA4+GFP	RGA4+GFP_L12	266
AVR-PikD	RGA4+GFP	RGA4+GFP_L12	358
AVR-PikD	RGA4+GFP	RGA4+GFP_L12	43
AVR-PikD	RGA4+GFP	RGA4+GFP_L12	273
AVR-PikD	RGA4+GFP	RGA4+GFP_L12	730
AVR-PikD	RGA4+GFP	RGA4+GFP_L12	586
AVR-PikD	RGA4+GFP	RGA4+GFP_L12	1146
AVR-PikD	RGA4+GFP	RGA4+GFP_L12	39
AVR-PikD	RGA4+GFP	RGA4+GFP_L12	137
AVR-PikD	RGA4+GFP	RGA4+GFP_L12	295
AVR-PikD	RGA4+GFP	RGA4+GFP_L12	557
AVR-PikD	RGA4+GFP	RGA4+GFP_L12	901
AVR-PikD	RGA4+GFP	RGA4+GFP_L12	184
AVR-PikD	RGA4+GFP	RGA4+GFP_L12	177
AVR-PikD	RGA4+GFP	RGA4+GFP_L12	220
AVR-PikD	RGA4+GFP	RGA4+GFP_L12	184
AVR-PikD	RGA4+GFP	RGA4+GFP_L12	135
AVR-PikD	RGA4+GFP	RGA4+GFP_L12	614
AVR-PikD	RGA4+GFP	RGA4+GFP_L12	1128
AVR-PikD	RGA4+GFP	RGA4+GFP_L12	15
AVR-PikD	RGA4+GFP	RGA4+GFP_L12	555
AVR-PikD	RGA4+GFP	RGA4+GFP_L12	107
AVR-PikD	RGA4+GFP	RGA4+GFP_L12	302
AVR-PikD	RGA4+GFP	RGA4+GFP_L12	40
AVR-PikD	RGA4+GFP	RGA4+GFP_L12	109
AVR-PikD	RGA4+GFP	RGA4+GFP_L12	104
AVR-PikD	RGA4+GFP	RGA4+GFP_L12	16
AVR-PikD	RGA4+GFP	RGA4+GFP_L12	158
AVR-PikD	RGA4+GFP	RGA4+GFP_L12	151
AVR-PikD	RGA4+GFP	RGA4+GFP_L12	13
AVR-PikD	RGA4+GFP	RGA4+GFP_L12	110
AVR-PikD	RGA4+GFP	RGA4+GFP_L12	61
AVR-PikD	RGA4+GFP	RGA4+GFP_L12	151
AVR-PikD	RGA4+GFP	RGA4+GFP_L12	12
AVR-PikD	RGA4+GFP	RGA4+GFP_L12	54
AVR-PikD	RGA4+GFP	RGA4+GFP_L12	81
AVR-PikD	RGA4+GFP	RGA4+GFP_L12	145
AVR-PikD	RGA4+GFP	RGA4+GFP_L12	13
AVR-PikD	RGA4+GFP	RGA4+GFP_L12	34
AVR-PikD	RGA4+GFP	RGA4+GFP_L12	79
AVR-PikD	RGA4+GFP	RGA4+GFP_L12	168
AVR-PikD	RGA4+GFP	RGA4+GFP_L12	420
AVR-PikD	RGA4+GFP	RGA4+GFP_L12	64
AVR-PikD	RGA4+GFP	RGA4+GFP_L12	17
AVR-PikD	RGA4+GFP	RGA4+GFP_L12	59
AVR-PikD	RGA4+GFP	RGA4+GFP_L12	300
AVR-PikD	RGA4+GFP	RGA4+GFP_L12	393
AVR-PikD	RGA4+GFP	RGA4+GFP_L12	280
AVR-PikD	RGA4+GFP	RGA4+GFP_L12	125
AVR-PikD	RGA4+GFP	RGA4+GFP_L12	330
AVR-PikD	RGA4+GFP	RGA4+GFP_L12	61
AVR-PikD	RGA4+GFP	RGA4+GFP_L12	297
AVR-PikD	RGA4+GFP	RGA4+GFP_L12	939
AVR-PikD	RGA4+GFP	RGA4+GFP_L12	632
AVR-PikD	RGA4+GFP	RGA4+GFP_L12	63
AVR-PikD	RGA4+GFP	RGA4+GFP_L12	27
AVR-PikD	RGA4+GFP	RGA4+GFP_L12	279
AVR-PikD	RGA4+GFP	RGA4+GFP_L12	29
AVR-PikD	RGA4+GFP	RGA4+GFP_L12	205
AVR-PikD	RGA4+GFP	RGA4+GFP_L12	109
AVR-PikD	RGA4+GFP	RGA4+GFP_L12	449
AVR-PikD	RGA4+GFP	RGA4+GFP_L13	489
AVR-PikD	RGA4+GFP	RGA4+GFP_L13	103
AVR-PikD	RGA4+GFP	RGA4+GFP_L13	126
AVR-PikD	RGA4+GFP	RGA4+GFP_L13	120
AVR-PikD	RGA4+GFP	RGA4+GFP_L13	434
AVR-PikD	RGA4+GFP	RGA4+GFP_L13	14
AVR-PikD	RGA4+GFP	RGA4+GFP_L13	16
AVR-PikD	RGA4+GFP	RGA4+GFP_L13	34
AVR-PikD	RGA4+GFP	RGA4+GFP_L13	18
AVR-PikD	RGA4+GFP	RGA4+GFP_L13	28
AVR-PikD	RGA4+GFP	RGA4+GFP_L13	50
AVR-PikD	RGA4+GFP	RGA4+GFP_L13	297
AVR-PikD	RGA4+GFP	RGA4+GFP_L13	379
AVR-PikD	RGA4+GFP	RGA4+GFP_L13	81
AVR-PikD	RGA4+GFP	RGA4+GFP_L13	48
AVR-PikD	RGA4+GFP	RGA4+GFP_L13	17
AVR-PikD	RGA4+GFP	RGA4+GFP_L13	17
AVR-PikD	RGA4+GFP	RGA4+GFP_L13	27
AVR-PikD	RGA4+GFP	RGA4+GFP_L13	21
AVR-PikD	RGA4+GFP	RGA4+GFP_L13	134
AVR-PikD	RGA4+GFP	RGA4+GFP_L13	11
AVR-PikD	RGA4+GFP	RGA4+GFP_L13	17
AVR-PikD	RGA4+GFP	RGA4+GFP_L13	60
AVR-PikD	RGA4+GFP	RGA4+GFP_L13	155
AVR-PikD	RGA4+GFP	RGA4+GFP_L13	344
AVR-PikD	RGA4+GFP	RGA4+GFP_L13	13
AVR-PikD	RGA4+GFP	RGA4+GFP_L13	252
AVR-PikD	RGA4+GFP	RGA4+GFP_L13	34
AVR-PikD	RGA4+GFP	RGA4+GFP_L13	119
AVR-PikD	RGA4+GFP	RGA4+GFP_L13	320
AVR-PikD	RGA4+GFP	RGA4+GFP_L13	89
AVR-PikD	RGA4+GFP	RGA4+GFP_L13	32
AVR-PikD	RGA4+GFP	RGA4+GFP_L13	97
AVR-PikD	RGA4+GFP	RGA4+GFP_L13	240
AVR-PikD	RGA4+GFP	RGA4+GFP_L13	297
AVR-PikD	RGA4+GFP	RGA4+GFP_L13	450
AVR-PikD	RGA4+GFP	RGA4+GFP_L13	327
AVR-PikD	RGA4+GFP	RGA4+GFP_L13	470
AVR-PikD	RGA4+GFP	RGA4+GFP_L13	32
AVR-PikD	RGA4+GFP	RGA4+GFP_L13	686
AVR-PikD	RGA4+GFP	RGA4+GFP_L13	11
AVR-PikD	RGA4+GFP	RGA4+GFP_L13	88
AVR-PikD	RGA4+GFP	RGA4+GFP_L13	156
AVR-PikD	RGA4+GFP	RGA4+GFP_L13	79
AVR-PikD	RGA4+GFP	RGA4+GFP_L13	136
AVR-PikD	RGA4+GFP	RGA4+GFP_L13	31
AVR-PikD	RGA4+GFP	RGA4+GFP_L13	55
AVR-PikD	RGA4+GFP	RGA4+GFP_L13	49
AVR-PikD	RGA4+GFP	RGA4+GFP_L13	13
AVR-PikD	RGA4+GFP	RGA4+GFP_L13	35
AVR-PikD	RGA4+GFP	RGA4+GFP_L13	13
AVR-PikD	RGA4+GFP	RGA4+GFP_L13	54
AVR-PikD	RGA4+GFP	RGA4+GFP_L13	55
AVR-PikD	RGA4+GFP	RGA4+GFP_L13	12
AVR-PikD	RGA4+GFP	RGA4+GFP_L13	12
AVR-PikD	RGA4+GFP	RGA4+GFP_L13	13
AVR-PikD	RGA4+GFP	RGA4+GFP_L13	52
AVR-PikD	RGA4+GFP	RGA4+GFP_L13	13
AVR-PikD	RGA4+GFP	RGA4+GFP_L13	33
AVR-PikD	RGA4+GFP	RGA4+GFP_L13	151
AVR-PikD	RGA4+GFP	RGA4+GFP_L13	156
AVR-PikD	RGA4+GFP	RGA4+GFP_L13	35
AVR-PikD	RGA4+GFP	RGA4+GFP_L13	39
AVR-PikD	RGA4+GFP	RGA4+GFP_L13	126
AVR-PikD	RGA4+GFP	RGA4+GFP_L13	340
AVR-PikD	RGA4+GFP	RGA4+GFP_L13	168
AVR-PikD	RGA4+GFP	RGA4+GFP_L13	87
AVR-PikD	RGA4+GFP	RGA4+GFP_L13	194
AVR-PikD	RGA4+GFP	RGA4+GFP_L13	90
AVR-PikD	RGA4+GFP	RGA4+GFP_L13	161
AVR-PikD	RGA4+GFP	RGA4+GFP_L13	34
AVR-PikD	RGA4+GFP	RGA4+GFP_L13	19
AVR-PikD	RGA4+GFP	RGA4+GFP_L13	23
AVR-PikD	RGA4+GFP	RGA4+GFP_L13	11
AVR-PikD	RGA4+GFP	RGA4+GFP_L13	73
AVR-PikD	RGA4+GFP	RGA4+GFP_L13	81
AVR-PikD	RGA4+GFP	RGA4+GFP_L13	35
AVR-PikD	RGA4+GFP	RGA4+GFP_L13	11
AVR-PikD	RGA4+GFP	RGA4+GFP_L13	11
AVR-PikD	RGA4+GFP	RGA4+GFP_L13	17
AVR-PikD	RGA4+GFP	RGA4+GFP_L13	248
AVR-PikD	RGA4+GFP	RGA4+GFP_L13	17
AVR-PikD	RGA4+GFP	RGA4+GFP_L13	122
AVR-PikD	RGA4+GFP	RGA4+GFP_L13	60
AVR-PikD	RGA4+GFP	RGA4+GFP_L13	19
AVR-PikD	RGA4+GFP	RGA4+GFP_L13	14
AVR-PikD	RGA4+GFP	RGA4+GFP_L13	42
AVR-PikD	RGA4+GFP	RGA4+GFP_L13	31
AVR-PikD	RGA4+GFP	RGA4+GFP_L13	42
AVR-PikD	RGA4+GFP	RGA4+GFP_L13	13
AVR-PikD	RGA4+GFP	RGA4+GFP_L13	15
AVR-PikD	RGA4+GFP	RGA4+GFP_L13	21
AVR-PikD	RGA4+GFP	RGA4+GFP_L13	41
AVR-PikD	RGA4+GFP	RGA4+GFP_L13	28
AVR-PikD	RGA4+GFP	RGA4+GFP_L13	15
AVR-PikD	RGA4+GFP	RGA4+GFP_L13	15
AVR-PikD	RGA4+GFP	RGA4+GFP_L13	14
AVR-PikD	RGA4+GFP	RGA4+GFP_L13	19
AVR-PikD	RGA4+GFP	RGA4+GFP_L13	23
AVR-PikD	RGA4+GFP	RGA4+GFP_L13	28
AVR-PikD	RGA4+GFP	RGA4+GFP_L13	51
AVR-PikD	RGA4+GFP	RGA4+GFP_L13	74
AVR-PikD	RGA4+GFP	RGA4+GFP_L13	19
AVR-PikD	RGA4+GFP	RGA4+GFP_L13	31
AVR-PikD	RGA4+GFP	RGA4+GFP_L13	49
AVR-PikD	RGA4+GFP	RGA4+GFP_L13	222
AVR-PikD	RGA4+GFP	RGA4+GFP_L13	197
AVR-PikD	RGA4+GFP	RGA4+GFP_L13	77
AVR-PikD	RGA4+GFP	RGA4+GFP_L13	274
AVR-PikD	RGA4+GFP	RGA4+GFP_L13	27
AVR-PikD	RGA4+GFP	RGA4+GFP_L13	55
AVR-PikD	RGA4+GFP	RGA4+GFP_L13	127
AVR-PikD	RGA4+GFP	RGA4+GFP_L13	61
AVR-PikD	RGA4+GFP	RGA4+GFP_L13	26
AVR-PikD	RGA4+GFP	RGA4+GFP_L13	77
AVR-PikD	RGA4+GFP	RGA4+GFP_L13	22
AVR-PikD	RGA4+GFP	RGA4+GFP_L13	17
AVR-PikD	RGA4+GFP	RGA4+GFP_L13	30
AVR-PikD	RGA4+GFP	RGA4+GFP_L13	39
AVR-PikD	RGA4+GFP	RGA4+GFP_L13	24
AVR-PikD	RGA4+GFP	RGA4+GFP_L13	98
AVR-PikD	RGA4+GFP	RGA4+GFP_L13	56
AVR-PikD	RGA4+GFP	RGA4+GFP_L13	12
AVR-PikD	RGA4+GFP	RGA4+GFP_L13	65
AVR-PikD	RGA4+GFP	RGA4+GFP_L13	14
AVR-PikD	RGA4+GFP	RGA4+GFP_L13	25
AVR-PikD	RGA4+GFP	RGA4+GFP_L13	69
AVR-PikD	RGA4+GFP	RGA4+GFP_L13	374
AVR-PikD	RGA4+GFP	RGA4+GFP_L13	197
AVR-PikD	RGA4+GFP	RGA4+GFP_L13	176
AVR-PikD	RGA4+GFP	RGA4+GFP_L13	89
AVR-PikD	RGA4+GFP	RGA4+GFP_L13	27
AVR-PikD	RGA4+GFP	RGA4+GFP_L13	15
AVR-PikD	RGA4+GFP	RGA4+GFP_L13	49
AVR-PikD	RGA4+GFP	RGA4+GFP_L13	42
AVR-PikD	RGA4+GFP	RGA4+GFP_L13	54
AVR-PikD	RGA4+GFP	RGA4+GFP_L13	120
AVR-PikD	RGA4+GFP	RGA4+GFP_L13	18
AVR-PikD	RGA4+GFP	RGA4+GFP_L13	48
AVR-PikD	RGA4+GFP	RGA4+GFP_L13	84
AVR-PikD	RGA4+GFP	RGA4+GFP_L13	95
AVR-PikD	RGA4+GFP	RGA4+GFP_L13	38
AVR-PikD	RGA4+GFP	RGA4+GFP_L13	87
AVR-PikD	RGA4+GFP	RGA4+GFP_L13	11
AVR-PikD	RGA4+GFP	RGA4+GFP_L13	200
AVR-PikD	RGA4+GFP	RGA4+GFP_L13	32
AVR-PikD	RGA4+GFP	RGA4+GFP_L13	147
AVR-PikD	RGA4+GFP	RGA4+GFP_L13	376
AVR-PikD	RGA4+GFP	RGA4+GFP_L13	68
AVR-PikD	RGA4+GFP	RGA4+GFP_L13	123
AVR-PikD	RGA4+GFP	RGA4+GFP_L13	46
AVR-PikD	RGA4+GFP	RGA4+GFP_L13	29
AVR-PikD	RGA4+GFP	RGA4+GFP_L13	251
AVR-PikD	RGA4+GFP	RGA4+GFP_L13	35
AVR-PikD	RGA4+GFP	RGA4+GFP_L13	105
AVR-PikD	RGA4+GFP	RGA4+GFP_L13	364
AVR-PikD	RGA4+GFP	RGA4+GFP_L13	200
AVR-PikD	RGA4+GFP	RGA4+GFP_L13	200
AVR-PikD	RGA4+GFP	RGA4+GFP_L13	97
AVR-PikD	RGA4+GFP	RGA4+GFP_L13	79
AVR-PikD	RGA4+GFP	RGA4+GFP_L13	19
AVR-PikD	RGA4+GFP	RGA4+GFP_L13	11
AVR-PikD	RGA4+GFP	RGA4+GFP_L13	13
AVR-PikD	RGA4+GFP	RGA4+GFP_L13	17
AVR-PikD	RGA4+GFP	RGA4+GFP_L13	125
AVR-PikD	RGA4+GFP	RGA4+GFP_L13	79
AVR-PikD	RGA4+GFP	RGA4+GFP_L13	36
AVR-PikD	RGA4+GFP	RGA4+GFP_L13	27
AVR-PikD	RGA4+GFP	RGA4+GFP_L13	12
AVR-PikD	RGA4+GFP	RGA4+GFP_L13	69
AVR-PikD	RGA4+GFP	RGA4+GFP_L13	123
AVR-PikD	RGA4+GFP	RGA4+GFP_L13	179
AVR-PikD	RGA4+GFP	RGA4+GFP_L13	60
AVR-PikD	RGA4+GFP	RGA4+GFP_L13	68
AVR-PikD	RGA4+GFP	RGA4+GFP_L13	170
AVR-PikD	RGA4+GFP	RGA4+GFP_L13	62
AVR-PikD	RGA4+GFP	RGA4+GFP_L13	99
AVR-PikD	RGA4+GFP	RGA4+GFP_L13	249
AVR-PikD	RGA4+GFP	RGA4+GFP_L13	11
AVR-PikD	RGA4+GFP	RGA4+GFP_L13	67
AVR-PikD	RGA4+GFP	RGA4+GFP_L13	13
AVR-PikD	RGA4+GFP	RGA4+GFP_L13	30
AVR-PikD	RGA4+GFP	RGA4+GFP_L13	25
AVR-PikD	RGA4+GFP	RGA4+GFP_L13	120
AVR-PikD	RGA4+GFP	RGA4+GFP_L13	81
AVR-PikD	RGA4+GFP	RGA4+GFP_L13	24
AVR-PikD	RGA4+GFP	RGA4+GFP_L13	33
AVR-PikD	RGA4+GFP	RGA4+GFP_L13	52
AVR-PikD	RGA4+GFP	RGA4+GFP_L13	287
AVR-PikD	RGA4+GFP	RGA4+GFP_L13	180
AVR-PikD	RGA4+GFP	RGA4+GFP_L13	198
AVR-PikD	RGA4+GFP	RGA4+GFP_L13	245
AVR-PikD	RGA4+GFP	RGA4+GFP_L13	384
AVR-PikD	RGA4+GFP	RGA4+GFP_L13	197
AVR-PikD	RGA4+GFP	RGA4+GFP_L13	43
AVR-PikD	RGA4+GFP	RGA4+GFP_L13	56
AVR-PikD	RGA4+GFP	RGA4+GFP_L13	137
AVR-PikD	RGA4+GFP	RGA4+GFP_L13	80
AVR-PikD	RGA4+GFP	RGA4+GFP_L13	12
AVR-PikD	RGA4+GFP	RGA4+GFP_L13	12
AVR-PikD	RGA4+GFP	RGA4+GFP_L13	20
AVR-PikD	RGA4+GFP	RGA4+GFP_L13	217
AVR-PikD	RGA4+GFP	RGA4+GFP_L13	37
AVR-PikD	RGA4+GFP	RGA4+GFP_L13	88
AVR-PikD	RGA4+GFP	RGA4+GFP_L13	20
AVR-PikD	RGA4+GFP	RGA4+GFP_L13	24
AVR-PikD	RGA4+GFP	RGA4+GFP_L13	16
AVR-PikD	RGA4+GFP	RGA4+GFP_L13	283
AVR-PikD	RGA4+GFP	RGA4+GFP_L13	55
AVR-PikD	RGA4+GFP	RGA4+GFP_L13	169
AVR-PikD	RGA4+GFP	RGA4+GFP_L13	109
AVR-PikD	RGA4+GFP	RGA4+GFP_L13	72
AVR-PikD	RGA4+GFP	RGA4+GFP_L13	293
AVR-PikD	RGA4+GFP	RGA4+GFP_L13	83
AVR-PikD	RGA4+GFP	RGA4+GFP_L13	126
AVR-PikD	RGA4+GFP	RGA4+GFP_L13	350
AVR-PikD	RGA4+GFP	RGA4+GFP_L13	11
AVR-PikD	RGA4+GFP	RGA4+GFP_L13	17
AVR-PikD	RGA4+GFP	RGA4+GFP_L13	22
AVR-PikD	RGA4+GFP	RGA4+GFP_L13	302
AVR-PikD	RGA4+GFP	RGA4+GFP_L13	394
AVR-PikD	RGA4+GFP	RGA4+GFP_L13	67
AVR-PikD	RGA4+GFP	RGA4+GFP_L13	152
AVR-PikD	RGA4+GFP	RGA4+GFP_L13	46
AVR-PikD	RGA4+GFP	RGA4+GFP_L13	12
AVR-PikD	RGA4+GFP	RGA4+GFP_L13	27
AVR-PikD	RGA4+GFP	RGA4+GFP_L13	88
AVR-PikD	RGA4+GFP	RGA4+GFP_L13	85
AVR-PikD	RGA4+GFP	RGA4+GFP_L13	106
AVR-PikD	RGA4+GFP	RGA4+GFP_L13	105
AVR-PikD	RGA4+GFP	RGA4+GFP_L13	237
AVR-PikD	RGA4+GFP	RGA4+GFP_L13	200
AVR-PikD	RGA4+GFP	RGA4+GFP_L13	338
AVR-PikD	RGA4+GFP	RGA4+GFP_L13	13
AVR-PikD	RGA4+GFP	RGA4+GFP_L13	17
AVR-PikD	RGA4+GFP	RGA4+GFP_L13	24
AVR-PikD	RGA4+GFP	RGA4+GFP_L13	14
AVR-PikD	RGA4+GFP	RGA4+GFP_L13	34
AVR-PikD	RGA4+GFP	RGA4+GFP_L13	680
AVR-PikD	RGA4+GFP	RGA4+GFP_L13	35
AVR-PikD	RGA4+GFP	RGA4+GFP_L13	126
AVR-PikD	RGA4+GFP	RGA4+GFP_L13	56
AVR-PikD	RGA4+GFP	RGA4+GFP_L13	13
AVR-PikD	RGA4+GFP	RGA4+GFP_L13	65
AVR-PikD	RGA4+GFP	RGA4+GFP_L13	77
AVR-PikD	RGA4+GFP	RGA4+GFP_L13	160
AVR-PikD	RGA4+GFP	RGA4+GFP_L13	128
AVR-PikD	RGA4+GFP	RGA4+GFP_L13	87
AVR-PikD	RGA4+GFP	RGA4+GFP_L13	13
AVR-PikD	RGA4+GFP	RGA4+GFP_L13	12
AVR-PikD	RGA4+GFP	RGA4+GFP_L13	27
AVR-PikD	RGA4+GFP	RGA4+GFP_L13	256
AVR-PikD	RGA4+GFP	RGA4+GFP_L13	349
AVR-PikD	RGA4+GFP	RGA4+GFP_L13	35
AVR-PikD	RGA4+GFP	RGA4+GFP_L13	70
AVR-PikD	RGA4+GFP	RGA4+GFP_L13	91
AVR-PikD	RGA4+GFP	RGA4+GFP_L13	198
AVR-PikD	RGA4+GFP	RGA4+GFP_L13	153
AVR-PikD	RGA4+GFP	RGA4+GFP_L13	12
AVR-PikD	RGA4+GFP	RGA4+GFP_L13	62
AVR-PikD	RGA4+GFP	RGA4+GFP_L13	40
AVR-PikD	RGA4+GFP	RGA4+GFP_L13	204
AVR-PikD	RGA4+GFP	RGA4+GFP_L13	117
AVR-PikD	RGA4+GFP	RGA4+GFP_L13	11
AVR-PikD	RGA4+GFP	RGA4+GFP_L13	14
AVR-PikD	RGA4+GFP	RGA4+GFP_L13	21
AVR-PikD	RGA4+GFP	RGA4+GFP_L13	132
AVR-PikD	RGA4+GFP	RGA4+GFP_L13	23
AVR-PikD	RGA4+GFP	RGA4+GFP_L13	16
AVR-PikD	RGA4+GFP	RGA4+GFP_L13	19
AVR-PikD	RGA4+GFP	RGA4+GFP_L13	61
AVR-PikD	RGA4+GFP	RGA4+GFP_L13	26
AVR-PikD	RGA4+GFP	RGA4+GFP_L13	347
AVR-PikD	RGA4+GFP	RGA4+GFP_L13	242
AVR-PikD	RGA4+GFP	RGA4+GFP_L13	25
AVR-PikD	RGA4+GFP	RGA4+GFP_L13	204
AVR-PikD	RGA4+GFP	RGA4+GFP_L13	23
AVR-PikD	RGA4+GFP	RGA4+GFP_L13	100
AVR-PikD	RGA4+GFP	RGA4+GFP_L13	17
AVR-PikD	RGA4+GFP	RGA4+GFP_L13	218
AVR-PikD	RGA4+GFP	RGA4+GFP_L13	85
AVR-PikD	RGA4+GFP	RGA4+GFP_L13	270
AVR-PikD	RGA4+GFP	RGA4+GFP_L13	14
AVR-PikD	RGA4+GFP	RGA4+GFP_L13	18
AVR-PikD	RGA4+GFP	RGA4+GFP_L13	71
AVR-PikD	RGA4+GFP	RGA4+GFP_L13	67
AVR-PikD	RGA4+GFP	RGA4+GFP_L13	110
AVR-PikD	RGA4+GFP	RGA4+GFP_L13	11
AVR-PikD	RGA4+GFP	RGA4+GFP_L13	35
AVR-PikD	RGA4+GFP	RGA4+GFP_L13	17
AVR-PikD	RGA4+GFP	RGA4+GFP_L13	462
AVR-PikD	RGA4+RGA5	RGA4+RGA5_L2	144
AVR-PikD	RGA4+RGA5	RGA4+RGA5_L2	24
AVR-PikD	RGA4+RGA5	RGA4+RGA5_L2	112
AVR-PikD	RGA4+RGA5	RGA4+RGA5_L2	157
AVR-PikD	RGA4+RGA5	RGA4+RGA5_L2	133
AVR-PikD	RGA4+RGA5	RGA4+RGA5_L2	75
AVR-PikD	RGA4+RGA5	RGA4+RGA5_L2	44
AVR-PikD	RGA4+RGA5	RGA4+RGA5_L2	314
AVR-PikD	RGA4+RGA5	RGA4+RGA5_L2	41
AVR-PikD	RGA4+RGA5	RGA4+RGA5_L2	659
AVR-PikD	RGA4+RGA5	RGA4+RGA5_L2	331
AVR-PikD	RGA4+RGA5	RGA4+RGA5_L2	58
AVR-PikD	RGA4+RGA5	RGA4+RGA5_L2	256
AVR-PikD	RGA4+RGA5	RGA4+RGA5_L2	97
AVR-PikD	RGA4+RGA5	RGA4+RGA5_L2	15
AVR-PikD	RGA4+RGA5	RGA4+RGA5_L2	46
AVR-PikD	RGA4+RGA5	RGA4+RGA5_L2	424
AVR-PikD	RGA4+RGA5	RGA4+RGA5_L2	435
AVR-PikD	RGA4+RGA5	RGA4+RGA5_L2	32
AVR-PikD	RGA4+RGA5	RGA4+RGA5_L2	24
AVR-PikD	RGA4+RGA5	RGA4+RGA5_L2	258
AVR-PikD	RGA4+RGA5	RGA4+RGA5_L2	51
AVR-PikD	RGA4+RGA5	RGA4+RGA5_L2	109
AVR-PikD	RGA4+RGA5	RGA4+RGA5_L2	236
AVR-PikD	RGA4+RGA5	RGA4+RGA5_L2	135
AVR-PikD	RGA4+RGA5	RGA4+RGA5_L2	57
AVR-PikD	RGA4+RGA5	RGA4+RGA5_L2	381
AVR-PikD	RGA4+RGA5	RGA4+RGA5_L2	16
AVR-PikD	RGA4+RGA5	RGA4+RGA5_L2	68
AVR-PikD	RGA4+RGA5	RGA4+RGA5_L2	242
AVR-PikD	RGA4+RGA5	RGA4+RGA5_L2	122
AVR-PikD	RGA4+RGA5	RGA4+RGA5_L2	66
AVR-PikD	RGA4+RGA5	RGA4+RGA5_L2	130
AVR-PikD	RGA4+RGA5	RGA4+RGA5_L2	150
AVR-PikD	RGA4+RGA5	RGA4+RGA5_L2	12
AVR-PikD	RGA4+RGA5	RGA4+RGA5_L2	31
AVR-PikD	RGA4+RGA5	RGA4+RGA5_L2	266
AVR-PikD	RGA4+RGA5	RGA4+RGA5_L2	473
AVR-PikD	RGA4+RGA5	RGA4+RGA5_L2	252
AVR-PikD	RGA4+RGA5	RGA4+RGA5_L2	18
AVR-PikD	RGA4+RGA5	RGA4+RGA5_L2	17
AVR-PikD	RGA4+RGA5	RGA4+RGA5_L2	316
AVR-PikD	RGA4+RGA5	RGA4+RGA5_L2	36
AVR-PikD	RGA4+RGA5	RGA4+RGA5_L2	64
AVR-PikD	RGA4+RGA5	RGA4+RGA5_L2	91
AVR-PikD	RGA4+RGA5	RGA4+RGA5_L2	206
AVR-PikD	RGA4+RGA5	RGA4+RGA5_L2	43
AVR-PikD	RGA4+RGA5	RGA4+RGA5_L2	98
AVR-PikD	RGA4+RGA5	RGA4+RGA5_L2	565
AVR-PikD	RGA4+RGA5	RGA4+RGA5_L2	14
AVR-PikD	RGA4+RGA5	RGA4+RGA5_L2	47
AVR-PikD	RGA4+RGA5	RGA4+RGA5_L2	182
AVR-PikD	RGA4+RGA5	RGA4+RGA5_L2	111
AVR-PikD	RGA4+RGA5	RGA4+RGA5_L2	101
AVR-PikD	RGA4+RGA5	RGA4+RGA5_L2	334
AVR-PikD	RGA4+RGA5	RGA4+RGA5_L2	212
AVR-PikD	RGA4+RGA5	RGA4+RGA5_L2	103
AVR-PikD	RGA4+RGA5	RGA4+RGA5_L2	216
AVR-PikD	RGA4+RGA5	RGA4+RGA5_L2	46
AVR-PikD	RGA4+RGA5	RGA4+RGA5_L2	316
AVR-PikD	RGA4+RGA5	RGA4+RGA5_L2	469
AVR-PikD	RGA4+RGA5	RGA4+RGA5_L2	14
AVR-PikD	RGA4+RGA5	RGA4+RGA5_L2	41
AVR-PikD	RGA4+RGA5	RGA4+RGA5_L2	699
AVR-PikD	RGA4+RGA5	RGA4+RGA5_L2	405
AVR-PikD	RGA4+RGA5	RGA4+RGA5_L2	31
AVR-PikD	RGA4+RGA5	RGA4+RGA5_L2	13
AVR-PikD	RGA4+RGA5	RGA4+RGA5_L2	198
AVR-PikD	RGA4+RGA5	RGA4+RGA5_L2	288
AVR-PikD	RGA4+RGA5	RGA4+RGA5_L2	335
AVR-PikD	RGA4+RGA5	RGA4+RGA5_L2	105
AVR-PikD	RGA4+RGA5	RGA4+RGA5_L2	398
AVR-PikD	RGA4+RGA5	RGA4+RGA5_L2	431
AVR-PikD	RGA4+RGA5	RGA4+RGA5_L2	26
AVR-PikD	RGA4+RGA5	RGA4+RGA5_L2	19
AVR-PikD	RGA4+RGA5	RGA4+RGA5_L2	518
AVR-PikD	RGA4+RGA5	RGA4+RGA5_L2	15
AVR-PikD	RGA4+RGA5	RGA4+RGA5_L2	274
AVR-PikD	RGA4+RGA5	RGA4+RGA5_L2	16
AVR-PikD	RGA4+RGA5	RGA4+RGA5_L2	490
AVR-PikD	RGA4+RGA5	RGA4+RGA5_L2	137
AVR-PikD	RGA4+RGA5	RGA4+RGA5_L2	334
AVR-PikD	RGA4+RGA5	RGA4+RGA5_L2	991
AVR-PikD	RGA4+RGA5	RGA4+RGA5_L2	366
AVR-PikD	RGA4+RGA5	RGA4+RGA5_L2	221
AVR-PikD	RGA4+RGA5	RGA4+RGA5_L2	317
AVR-PikD	RGA4+RGA5	RGA4+RGA5_L2	13
AVR-PikD	RGA4+RGA5	RGA4+RGA5_L2	343
AVR-PikD	RGA4+RGA5	RGA4+RGA5_L2	252
AVR-PikD	RGA4+RGA5	RGA4+RGA5_L2	21
AVR-PikD	RGA4+RGA5	RGA4+RGA5_L2	220
AVR-PikD	RGA4+RGA5	RGA4+RGA5_L2	62
AVR-PikD	RGA4+RGA5	RGA4+RGA5_L2	277
AVR-PikD	RGA4+RGA5	RGA4+RGA5_L2	266
AVR-PikD	RGA4+RGA5	RGA4+RGA5_L2	682
AVR-PikD	RGA4+RGA5	RGA4+RGA5_L2	242
AVR-PikD	RGA4+RGA5	RGA4+RGA5_L2	98
AVR-PikD	RGA4+RGA5	RGA4+RGA5_L2	21
AVR-PikD	RGA4+RGA5	RGA4+RGA5_L2	1167
AVR-PikD	RGA4+RGA5	RGA4+RGA5_L2	35
AVR-PikD	RGA4+RGA5	RGA4+RGA5_L2	27
AVR-PikD	RGA4+RGA5	RGA4+RGA5_L2	144
AVR-PikD	RGA4+RGA5	RGA4+RGA5_L2	1866
AVR-PikD	RGA4+RGA5	RGA4+RGA5_L2	182
AVR-PikD	RGA4+RGA5	RGA4+RGA5_L2	32
AVR-PikD	RGA4+RGA5	RGA4+RGA5_L2	416
AVR-PikD	RGA4+RGA5	RGA4+RGA5_L2	272
AVR-PikD	RGA4+RGA5	RGA4+RGA5_L2	218
AVR-PikD	RGA4+RGA5	RGA4+RGA5_L2	149
AVR-PikD	RGA4+RGA5	RGA4+RGA5_L2	222
AVR-PikD	RGA4+RGA5	RGA4+RGA5_L2	417
AVR-PikD	RGA4+RGA5	RGA4+RGA5_L2	339
AVR-PikD	RGA4+RGA5	RGA4+RGA5_L2	426
AVR-PikD	RGA4+RGA5	RGA4+RGA5_L2	109
AVR-PikD	RGA4+RGA5	RGA4+RGA5_L2	253
AVR-PikD	RGA4+RGA5	RGA4+RGA5_L2	276
AVR-PikD	RGA4+RGA5	RGA4+RGA5_L2	423
AVR-PikD	RGA4+RGA5	RGA4+RGA5_L2	360
AVR-PikD	RGA4+RGA5	RGA4+RGA5_L2	218
AVR-PikD	RGA4+RGA5	RGA4+RGA5_L2	360
AVR-PikD	RGA4+RGA5	RGA4+RGA5_L2	41
AVR-PikD	RGA4+RGA5	RGA4+RGA5_L2	236
AVR-PikD	RGA4+RGA5	RGA4+RGA5_L2	276
AVR-PikD	RGA4+RGA5	RGA4+RGA5_L2	312
AVR-PikD	RGA4+RGA5	RGA4+RGA5_L2	502
AVR-PikD	RGA4+RGA5	RGA4+RGA5_L2	53
AVR-PikD	RGA4+RGA5	RGA4+RGA5_L2	545
AVR-PikD	RGA4+RGA5	RGA4+RGA5_L2	328
AVR-PikD	RGA4+RGA5	RGA4+RGA5_L2	212
AVR-PikD	RGA4+RGA5	RGA4+RGA5_L2	36
AVR-PikD	RGA4+RGA5	RGA4+RGA5_L2	874
AVR-PikD	RGA4+RGA5	RGA4+RGA5_L2	56
AVR-PikD	RGA4+RGA5	RGA4+RGA5_L2	55
AVR-PikD	RGA4+RGA5	RGA4+RGA5_L2	46
AVR-PikD	RGA4+RGA5	RGA4+RGA5_L2	640
AVR-PikD	RGA4+RGA5	RGA4+RGA5_L2	218
AVR-PikD	RGA4+RGA5	RGA4+RGA5_L2	212
AVR-PikD	RGA4+RGA5	RGA4+RGA5_L2	1394
AVR-PikD	RGA4+RGA5	RGA4+RGA5_L2	394
AVR-PikD	RGA4+RGA5	RGA4+RGA5_L2	399
AVR-PikD	RGA4+RGA5	RGA4+RGA5_L2	3356
AVR-PikD	RGA4+RGA5	RGA4+RGA5_L2	371
AVR-PikD	RGA4+RGA5	RGA4+RGA5_L2	352
AVR-PikD	RGA4+RGA5	RGA4+RGA5_L2	208
AVR-PikD	RGA4+RGA5	RGA4+RGA5_L2	959
AVR-PikD	RGA4+RGA5	RGA4+RGA5_L2	505
AVR-PikD	RGA4+RGA5	RGA4+RGA5_L2	225
AVR-PikD	RGA4+RGA5	RGA4+RGA5_L2	882
AVR-PikD	RGA4+RGA5	RGA4+RGA5_L2	767
AVR-PikD	RGA4+RGA5	RGA4+RGA5_L2	567
AVR-PikD	RGA4+RGA5	RGA4+RGA5_L2	65
AVR-PikD	RGA4+RGA5	RGA4+RGA5_L2	927
AVR-PikD	RGA4+RGA5	RGA4+RGA5_L2	122
AVR-PikD	RGA4+RGA5	RGA4+RGA5_L2	63
AVR-PikD	RGA4+RGA5	RGA4+RGA5_L2	1609
AVR-PikD	RGA4+RGA5	RGA4+RGA5_L2	550
AVR-PikD	RGA4+RGA5	RGA4+RGA5_L2	275
AVR-PikD	RGA4+RGA5	RGA4+RGA5_L2	43
AVR-PikD	RGA4+RGA5	RGA4+RGA5_L2	828
AVR-PikD	RGA4+RGA5	RGA4+RGA5_L2	938
AVR-PikD	RGA4+RGA5	RGA4+RGA5_L2	298
AVR-PikD	RGA4+RGA5	RGA4+RGA5_L2	507
AVR-PikD	RGA4+RGA5	RGA4+RGA5_L2	1373
AVR-PikD	RGA4+RGA5	RGA4+RGA5_L2	262
AVR-PikD	RGA4+RGA5	RGA4+RGA5_L2	38
AVR-PikD	RGA4+RGA5	RGA4+RGA5_L2	493
AVR-PikD	RGA4+RGA5	RGA4+RGA5_L2	272
AVR-PikD	RGA4+RGA5	RGA4+RGA5_L2	237
AVR-PikD	RGA4+RGA5	RGA4+RGA5_L2	11
AVR-PikD	RGA4+RGA5	RGA4+RGA5_L2	254
AVR-PikD	RGA4+RGA5	RGA4+RGA5_L2	16
AVR-PikD	RGA4+RGA5	RGA4+RGA5_L2	496
AVR-PikD	RGA4+RGA5	RGA4+RGA5_L2	496
AVR-PikD	RGA4+RGA5	RGA4+RGA5_L2	248
AVR-PikD	RGA4+RGA5	RGA4+RGA5_L2	996
AVR-PikD	RGA4+RGA5	RGA4+RGA5_L2	444
AVR-PikD	RGA4+RGA5	RGA4+RGA5_L2	148
AVR-PikD	RGA4+RGA5	RGA4+RGA5_L2	121
AVR-PikD	RGA4+RGA5	RGA4+RGA5_L2	205
AVR-PikD	RGA4+RGA5	RGA4+RGA5_L2	498
AVR-PikD	RGA4+RGA5	RGA4+RGA5_L2	26
AVR-PikD	RGA4+RGA5	RGA4+RGA5_L2	529
AVR-PikD	RGA4+RGA5	RGA4+RGA5_L2	52
AVR-PikD	RGA4+RGA5	RGA4+RGA5_L2	986
AVR-PikD	RGA4+RGA5	RGA4+RGA5_L2	842
AVR-PikD	RGA4+RGA5	RGA4+RGA5_L2	1458
AVR-PikD	RGA4+RGA5	RGA4+RGA5_L2	23
AVR-PikD	RGA4+RGA5	RGA4+RGA5_L2	42
AVR-PikD	RGA4+RGA5	RGA4+RGA5_L2	202
AVR-PikD	RGA4+RGA5	RGA4+RGA5_L2	13
AVR-PikD	RGA4+RGA5	RGA4+RGA5_L2	64
AVR-PikD	RGA4+RGA5	RGA4+RGA5_L2	82
AVR-PikD	RGA4+RGA5	RGA4+RGA5_L2	246
AVR-PikD	RGA4+RGA5	RGA4+RGA5_L2	141
AVR-PikD	RGA4+RGA5	RGA4+RGA5_L2	24
AVR-PikD	RGA4+RGA5	RGA4+RGA5_L2	141
AVR-PikD	RGA4+RGA5	RGA4+RGA5_L2	129
AVR-PikD	RGA4+RGA5	RGA4+RGA5_L2	252
AVR-PikD	RGA4+RGA5	RGA4+RGA5_L2	407
AVR-PikD	RGA4+RGA5	RGA4+RGA5_L2	400
AVR-PikD	RGA4+RGA5	RGA4+RGA5_L2	11
AVR-PikD	RGA4+RGA5	RGA4+RGA5_L2	143
AVR-PikD	RGA4+RGA5	RGA4+RGA5_L2	233
AVR-PikD	RGA4+RGA5	RGA4+RGA5_L2	181
AVR-PikD	RGA4+RGA5	RGA4+RGA5_L2	124
AVR-PikD	RGA4+RGA5	RGA4+RGA5_L2	93
AVR-PikD	RGA4+RGA5	RGA4+RGA5_L2	21
AVR-PikD	RGA4+RGA5	RGA4+RGA5_L2	419
AVR-PikD	RGA4+RGA5	RGA4+RGA5_L2	140
AVR-PikD	RGA4+RGA5	RGA4+RGA5_L2	119
AVR-PikD	RGA4+RGA5	RGA4+RGA5_L2	297
AVR-PikD	RGA4+RGA5	RGA4+RGA5_L2	196
AVR-PikD	RGA4+RGA5	RGA4+RGA5_L2	293
AVR-PikD	RGA4+RGA5	RGA4+RGA5_L2	231
AVR-PikD	RGA4+RGA5	RGA4+RGA5_L2	287
AVR-PikD	RGA4+RGA5	RGA4+RGA5_L2	33
AVR-PikD	RGA4+RGA5	RGA4+RGA5_L2	292
AVR-PikD	RGA4+RGA5	RGA4+RGA5_L2	307
AVR-PikD	RGA4+RGA5	RGA4+RGA5_L2	111
AVR-PikD	RGA4+RGA5	RGA4+RGA5_L2	492
AVR-PikD	RGA4+RGA5	RGA4+RGA5_L2	13
AVR-PikD	RGA4+RGA5	RGA4+RGA5_L2	228
AVR-PikD	RGA4+RGA5	RGA4+RGA5_L2	510
AVR-PikD	RGA4+RGA5	RGA4+RGA5_L2	123
AVR-PikD	RGA4+RGA5	RGA4+RGA5_L2	427
AVR-PikD	RGA4+RGA5	RGA4+RGA5_L2	516
AVR-PikD	RGA4+RGA5	RGA4+RGA5_L2	607
AVR-PikD	RGA4+RGA5	RGA4+RGA5_L2	426
AVR-PikD	RGA4+RGA5	RGA4+RGA5_L2	102
AVR-PikD	RGA4+RGA5	RGA4+RGA5_L2	214
AVR-PikD	RGA4+RGA5	RGA4+RGA5_L2	447
AVR-PikD	RGA4+RGA5	RGA4+RGA5_L2	118
AVR-PikD	RGA4+RGA5	RGA4+RGA5_L2	164
AVR-PikD	RGA4+RGA5	RGA4+RGA5_L2	144
AVR-PikD	RGA4+RGA5	RGA4+RGA5_L2	390
AVR-PikD	RGA4+RGA5	RGA4+RGA5_L2	25
AVR-PikD	RGA4+RGA5	RGA4+RGA5_L2	516
AVR-PikD	RGA4+RGA5	RGA4+RGA5_L2	95
AVR-PikD	RGA4+RGA5	RGA4+RGA5_L2	395
AVR-PikD	RGA4+RGA5	RGA4+RGA5_L2	69
AVR-PikD	RGA4+RGA5	RGA4+RGA5_L2	13
AVR-PikD	RGA4+RGA5	RGA4+RGA5_L2	353
AVR-PikD	RGA4+RGA5	RGA4+RGA5_L2	324
AVR-PikD	RGA4+RGA5	RGA4+RGA5_L2	22
AVR-PikD	RGA4+RGA5	RGA4+RGA5_L2	34
AVR-PikD	RGA4+RGA5	RGA4+RGA5_L2	714
AVR-PikD	RGA4+RGA5	RGA4+RGA5_L2	1516
AVR-PikD	RGA4+RGA5	RGA4+RGA5_L2	141
AVR-PikD	RGA4+RGA5	RGA4+RGA5_L2	771
AVR-PikD	RGA4+RGA5	RGA4+RGA5_L2	172
AVR-PikD	RGA4+RGA5	RGA4+RGA5_L2	532
AVR-PikD	RGA4+RGA5	RGA4+RGA5_L2	171
AVR-PikD	RGA4+RGA5	RGA4+RGA5_L2	473
AVR-PikD	RGA4+RGA5	RGA4+RGA5_L2	487
AVR-PikD	RGA4+RGA5	RGA4+RGA5_L2	362
AVR-PikD	RGA4+RGA5	RGA4+RGA5_L2	641
AVR-PikD	RGA4+RGA5	RGA4+RGA5_L2	367
AVR-PikD	RGA4+RGA5	RGA4+RGA5_L2	857
AVR-PikD	RGA4+RGA5	RGA4+RGA5_L2	313
AVR-PikD	RGA4+RGA5	RGA4+RGA5_L2	17
AVR-PikD	RGA4+RGA5	RGA4+RGA5_L2	130
AVR-PikD	RGA4+RGA5	RGA4+RGA5_L2	11
AVR-PikD	RGA4+RGA5	RGA4+RGA5_L2	401
AVR-PikD	RGA4+RGA5	RGA4+RGA5_L2	147
AVR-PikD	RGA4+RGA5	RGA4+RGA5_L2	501
AVR-PikD	RGA4+RGA5	RGA4+RGA5_L2	334
AVR-PikD	RGA4+RGA5	RGA4+RGA5_L2	194
AVR-PikD	RGA4+RGA5	RGA4+RGA5_L2	296
AVR-PikD	RGA4+RGA5	RGA4+RGA5_L2	310
AVR-PikD	RGA4+RGA5	RGA4+RGA5_L2	20
AVR-PikD	RGA4+RGA5	RGA4+RGA5_L2	210
AVR-PikD	RGA4+RGA5	RGA4+RGA5_L2	645
AVR-PikD	RGA4+RGA5	RGA4+RGA5_L2	426
AVR-PikD	RGA4+RGA5	RGA4+RGA5_L2	783
AVR-PikD	RGA4+RGA5	RGA4+RGA5_L2	758
AVR-PikD	RGA4+RGA5	RGA4+RGA5_L2	812
AVR-PikD	RGA4+RGA5	RGA4+RGA5_L2	254
AVR-PikD	RGA4+RGA5	RGA4+RGA5_L2	396
[truncated: 6,141 more rows]

## Sheet: S_Figure 11
Lightcycler 480 Instrument (Roche), Software version 1.5, Advanced relative quantification method with Abs Quant/2nd derivative Max High Confidence option. Primer efficiencies for each target were calculated using a serial dilution of cDNA from Kitaake. Relative expression of RGA4 and RGA5 within each line was normalized relative to Kitaake's mean expression level for each gene.
gene	genotype_line	Ct_actin_rice	Ct_RGA	relative_expression_RGA/Actin	RGA_normalized_relative_expression/Kitaake		Primer pair	Efficiency
RGA4	RGA4+RGA5_L2	19.3555	26.6772	0.00417773	0.123879		Actin (33F/33R)	1.948
RGA4	RGA4+RGA5_L2	19.1288	26.9535	0.00296879	0.088031		RGA4 (oCS433/oCS434)	1.992
RGA4	RGA4+RGA5_L2	21.9103	28.1363	0.00839639	0.248971		RGA5 (oCS429/oCS430)	1.958
RGA4	RGA4+RGA5_L2	19.4623	26.1133	0.00661674	0.196201
RGA4	RGA4+RGA5_L12	27.1478	nd	0	0
RGA4	RGA4+RGA5_L12	18.8195	24.5756	0.012437	0.368784
RGA4	RGA4+RGA5_L12	18.8887	24.2144	0.0167056	0.495358		Gene	Mean relative expression in Kitaake	Normalized_value
RGA4	RGA4+RGA5_L12	18.6613	24.3551	0.0130285	0.386324		RGA4	0.0337243	1
RGA4	RGA4+RGA5m1_L3	18.6861	22.9286	0.0354003	1.04969		RGA5	0.128507	1
RGA4	RGA4+RGA5m1_L3	20.0688	23.8475	0.047252	1.40112
RGA4	RGA4+RGA5m1_L3	18.6986	22.8616	0.0373815	1.10844
RGA4	RGA4+RGA5m1_L3	18.4417	21.7293	0.0687353	2.03815
RGA4	RGA4+RGA5m2_L1	20.0951	26.4951	0.00775584	0.229977
RGA4	RGA4+RGA5m2_L1	18.3813	25.3457	0.00546176	0.161953
RGA4	RGA4+RGA5m2_L1	18.6332	25.4001	0.0062231	0.184528
RGA4	RGA4+RGA5m2_L1	19.5774	26.217	0.00665174	0.197239
RGA4	RGA4+RGA5m2_L2	19.4665	23.8246	0.032124	0.952546
RGA4	RGA4+RGA5m2_L2	18.3629	23.4917	0.0193594	0.574048
RGA4	RGA4+RGA5m2_L2	19.5992	23.5424	0.0426301	1.26407
RGA4	RGA4+RGA5m2_L2	18.1736	21.9789	0.0483982	1.43511
RGA4	RGA4+RGA5m2_L4	19.8858	24.5162	0.0263788	0.78219
RGA4	RGA4+RGA5m2_L4	18.6314	23.9301	0.0171174	0.507569
RGA4	RGA4+RGA5m2_L4	18.7108	23.9504	0.0177969	0.527717
RGA4	RGA4+RGA5m2_L5	20.2673	24.3587	0.0379218	1.12446
RGA4	RGA4+RGA5m2_L5	18.9173	26.6847	0.00310293	0.0920086
RGA4	RGA4+RGA5m2_L5	18.6093	27.938	0.00106542	0.0315919
RGA4	RGA4+RGA5m1m2_L3	18.7872	23.9465	0.0187772	0.556786
RGA4	RGA4+RGA5m1m2_L3	18.2783	23.1475	0.0231947	0.687772
RGA4	RGA4+RGA5m1m2_L3	18.8686	23.4899	0.0271557	0.805225
RGA4	RGA4+RGA5m1m2_L5	19.154	25.5546	0.00791701	0.234757
RGA4	RGA4+RGA5m1m2_L5	18.9709	24.7324	0.0123489	0.366172
RGA4	RGA4+RGA5m1m2_L5	17.8825	24.1625	0.00885094	0.262449
RGA4	RGA4+RGA5m1m2_L5	17.5453	25.3194	0.0031848	0.0944361
RGA4	RGA4+GFP_L12	21.3297	26.0873	0.0233988	0.693826
RGA4	RGA4+GFP_L12	19.3501	24.8196	0.0149733	0.443992
RGA4	RGA4+GFP_L12	19.2617	23.8623	0.0273058	0.809676
RGA4	RGA4+GFP_L12	19.5154	25.1041	0.0137418	0.407474
RGA4	RGA4+GFP_L13	18.7766	26.7972	0.00261441	0.0775228
RGA4	RGA4+GFP_L13	17.9678	28.5905	0.000443059	0.0131377
RGA4	RGA4+GFP_L13	18.7018	29.1555	0.000489658	0.0145194
RGA4	RGA4+GFP_L13	18.1785	nd	0	0
RGA4	Kitaake	19.0237	22.9648	0.0432438	1.28227
RGA4	Kitaake	17.7764	22.1927	0.0320473	0.950273
RGA4	Kitaake	18.2911	23.5028	0.018313	0.54302
RGA4	Kitaake	18.6265	22.6474	0.0412933	1.22443
RGA4	Maratelli	19.6316	nd	0	0
RGA4	Maratelli	20.4769	nd	0	0
RGA4	Maratelli	20.3695	nd	0	0
RGA4	Maratelli	18.7827	nd	0	0
RGA5	RGA4+RGA5_L2	19.3555	20.8654	0.328377	2.55533
RGA5	RGA4+RGA5_L2	19.1288	21.1383	0.234998	1.82868
RGA5	RGA4+RGA5_L2	21.9103	23.0782	0.407833	3.17363
RGA5	RGA4+RGA5_L2	19.4623	20.9399	0.335394	2.60994
RGA5	RGA4+RGA5_L12	27.1478	nd	0	0
RGA5	RGA4+RGA5_L12	18.8195	23.2355	0.0467204	0.363564
RGA5	RGA4+RGA5_L12	18.8887	23.2383	0.0488355	0.380023
RGA5	RGA4+RGA5_L12	18.6613	22.7732	0.0573589	0.446349
RGA5	RGA4+RGA5m1_L3	18.6861	21.604	0.127933	0.995534
RGA5	RGA4+RGA5m1_L3	20.0688	22.5423	0.17123	1.33246
RGA5	RGA4+RGA5m1_L3	18.6986	21.9087	0.105114	0.817967
RGA5	RGA4+RGA5m1_L3	18.4417	20.6662	0.204101	1.58825
RGA5	RGA4+RGA5m2_L1	20.0951	23.0201	0.126401	0.98361
RGA5	RGA4+RGA5m2_L1	18.3813	22.4686	0.0583989	0.454443
RGA5	RGA4+RGA5m2_L1	18.6332	22.8557	0.0532579	0.414436
RGA5	RGA4+RGA5m2_L1	19.5774	23.2969	0.0743178	0.578318
RGA5	RGA4+RGA5m2_L2	19.4665	22.8753	0.0916189	0.71295
RGA5	RGA4+RGA5m2_L2	18.3629	22.1124	0.0732861	0.57029
RGA5	RGA4+RGA5m2_L2	19.5992	22.3503	0.142433	1.10837
RGA5	RGA4+RGA5m2_L2	18.1736	21.8751	0.0757601	0.589542
RGA5	RGA4+RGA5m2_L4	19.8858	21.627	0.280337	2.18149
RGA5	RGA4+RGA5m2_L4	18.6314	21.0203	0.182585	1.42082
RGA5	RGA4+RGA5m2_L4	18.7108	20.8625	0.214043	1.66561
RGA5	RGA4+RGA5m2_L5	20.2673	23.0415	0.139758	1.08756
RGA5	RGA4+RGA5m2_L5	18.9173	21.1321	0.204931	1.59471
RGA5	RGA4+RGA5m2_L5	18.6093	21.0265	0.179165	1.39421
RGA5	RGA4+RGA5m1m2_L3	18.7872	22.1793	0.0929715	0.723476
RGA5	RGA4+RGA5m1m2_L3	18.2783	20.8057	0.166657	1.29687
RGA5	RGA4+RGA5m1m2_L3	18.8686	22.0608	0.1063	0.827197
RGA5	RGA4+RGA5m1m2_L5	19.154	22.273	0.111491	0.86759
RGA5	RGA4+RGA5m1m2_L5	18.9709	21.681	0.146884	1.14301
RGA5	RGA4+RGA5m1m2_L5	17.8825	23.112	0.0271763	0.211478
RGA5	RGA4+RGA5m1m2_L5	17.5453	22.1162	0.0423775	0.329769
RGA5	RGA4+GFP_L12	21.3297	nd	0	0
RGA5	RGA4+GFP_L12	19.3501	34.6284	3.15183e-05	0.000245266
RGA5	RGA4+GFP_L12	19.2617	nd	0	0
RGA5	RGA4+GFP_L12	19.5154	nd	0	0
RGA5	RGA4+GFP_L13	18.7766	nd	0	0
RGA5	RGA4+GFP_L13	17.9678	nd	0	0
RGA5	RGA4+GFP_L13	18.7018	36.1326	7.44536e-06	5.79375e-05
RGA5	RGA4+GFP_L13	18.1785	nd	0	0
RGA5	Kitaake	19.0237	21.2355	0.205235	1.59707
RGA5	Kitaake	17.7764	21.0624	0.100364	0.781
RGA5	Kitaake	18.2911	21.6009	0.0985129	0.766597
RGA5	Kitaake	18.6265	21.7707	0.109916	0.855329
RGA5	Maratelli	19.6316	nd	0	0
RGA5	Maratelli	20.4769	nd	0	0
RGA5	Maratelli	20.3695	nd	0	0
RGA5	Maratelli	18.7827	nd	0	0
nd = not detected
